# Supplementary material for: Integrated remote sensing and geochemical data of Shadli mineralized metavolcanics (Egypt): mantle plume-driven magmatism during subduction–rift transition
Source: Sci Rep. 2026 Jul 14;16:22039. doi: 10.1038/s41598-026-60562-2 (PMC13369896; doi:10.1038/s41598-026-60562-2)
Supplement: Supplementary file 1 — Supplementary Information 1. [file 41598_2026_60562_MOESM1_ESM.xlsx]

## Sheet: Suppl. Table 1a
Suppl. Table 1a. Spectral and spatial characteristics of Landsat-8 OLI and ASTER bands used in the study
Characteristics	Imagery system
	Landsat-8 OLI				ASTER
Spectral and spatial resolution of bands	Subsystem	Spectral bands	Wavelength (µm)	Spatial resolution(m)	Subsystem	Spectral bands	Wavelength (µm)	Spatial resolution(m)
	Coastal aerosol	1	0.433–0.453	30	VNIR	1	0.52–0.60	15
	Visible	2	0.450–0.515			2	0.63–0.69
		3	0.525–0.600			3N	0.78-0.86
		4	0.630–0.680			3B	0.78-0.86
	NIR	5	0.845–0.885		SWIR	4	1.60-1.70	30
	SWIR	6	1.560–0.166			5	2.145-2.185
		7	2.100–2.300			6	2.185-2.225
	panchromatic	8	0.500–0.680	15		7	2.235-2.285
	Cirrus	9	1.360–1.390	30		8	2.295-2.365
						9	2.360-2.430
					TIR	10	8.125-8.475	90
						11	8.475-8.825
						12	8.925-9.275
						13	10.25-10.95
						14	10.95-11.65

## Sheet: Suppl. Table 1b
Suppl. Table 1b. Eigenvector matrix and loadings of principal component analysis on ASTER data for study area.
(VNIR and SWIR) bands
		PC 1	PC 2	PC 3	PC 4	PC 5	PC 6	PC 7	PC 8	PC 9
VNIR	Band 1	0.26869	0.378977	-0.269567	-0.42133	-0.028756	-0.583091	-0.0761	-0.048821	0.430117
	Band 2	0.341382	0.449186	-0.263624	-0.070543	0.036865	0.036631	0.103283	0.149261	-0.756021
	Band 3	0.349686	0.388064	-0.205729	0.359242	-0.157315	0.582375	-0.098104	-0.114474	0.411229
SWIR	Band 4	0.371772	0.198497	-0.67695	0.436229	0.099599	-0.341181	0.216304	-0.00099	0.026735
	Band 5	0.288331	-0.104953	0.364627	-0.296356	-0.292462	0.143767	-0.576579	0.496017	-0.019789
	Band 6	0.311879	-0.15305	0.24951	0.573727	-0.091671	0.336841	0.546432	-0.254278	0.052723
	Band 7	0.354562	-0.273285	-0.009892	-0.002564	0.287094	-0.038137	-0.495056	-0.660681	-0.184498
	Band 8	0.34226	-0.325449	-0.2312	0.041273	0.673305	0.069474	0.129771	0.461811	0.183053
	Band 9	0.357084	-0.499572	-0.329379	0.281878	-0.577448	-0.250371	0.184874	0.042119	-0.05374
Info %		94.091	3.331	1.711	0.333	0.251	0.132	0.078	0.041	0.002
Cells shaded in yellow are the highest Eigenvector loadings magnitude with opposite signs
