# Supplementary material for: Integrated remote sensing and geochemical data of Shadli mineralized metavolcanics (Egypt): mantle plume-driven magmatism during subduction–rift transition
Source: Sci Rep. 2026 Jul 14;16:22039. doi: 10.1038/s41598-026-60562-2 (PMC13369896; doi:10.1038/s41598-026-60562-2)
Supplement: Supplementary file 2 — Supplementary Information 2. [file 41598_2026_60562_MOESM2_ESM.xlsx]

## Sheet: Suppl. Table 2
Suppl. Table 2. Major elements (wt%), trace and REE (ppm) compositions of the WRAM metavolcanic rocks
Rock name		Metarhyolite						Metadacite						Metaandesite&Metabasaltic andesite					Metabasalt											Alkali-metabasalt
Sample No.		Sr52	Sr53	Sr55	Sr68	Sr69	Sr72	Sr1	Sr70	Sr80	Sr81	Sh11	Sh5	Sr9	Sr23	Sr58	Sr74	Sr88a	Sr16	Sr19	Sr28	Sr37	Sr61	Sr76	Sr77a	Sr77b	Sr79	Sh13	Sh15	Sr42	Sh17
SiO2		76.49	77.16	74.04	77.23	74.78	70.97	68.98	73.89	75.12	72.04	70.17	66.68	61.21	61.08	55.89	66.64	69.01	51.14	51.3	49.53	43.89	51.79	54.25	53.67	50.38	49.77	52.81	48.58	44.79	49.11
TiO2		0.17	0.18	0.23	0.2	0.18	0.17	0.28	0.25	0.27	0.28	0.25	0.26	0.68	0.79	0.32	0.4	0.29	0.36	0.73	0.78	0.46	0.6	0.34	0.36	0.39	0.33	0.78	0.89	2.45	3.39
Al2O3		9.56	9.14	12.39	11.62	12.07	12.85	11.78	12.33	12.25	12.85	13.53	15.13	16.03	15.58	18.62	13.63	14.41	12.21	15.23	16.28	22.67	17.19	15.12	15.08	16.7	18.99	17.85	15.63	12.94	14.76
Fe2O3(t)		3.84	3.56	3.28	1.55	2.07	2.1	2.96	3.03	2.9	3.46	2.4	3.85	6.05	7.13	6.27	7.02	4.31	6.95	9.25	10.22	10.02	10.47	10.75	11.19	12.29	9.3	11.31	10.44	12.68	13.18
MgO		1.58	0.33	1.61	0.48	0.53	0.99	3.19	0.66	0.56	0.83	4.98	3.77	4.12	3	1.81	1.71	0.58	5.03	7.19	7.67	10.1	4.56	4.11	4.48	4.49	5.45	4.91	8.52	7.89	4.19
CaO		1.9	2.5	0.88	0.76	1.81	3.83	2.64	1.63	1.99	2.05	0.25	1.2	1.92	2.87	9.52	3.5	1.33	9.68	8.42	9.8	10.27	8.48	7.89	7.07	7.98	10.11	8.9	10.62	7.21	6.3
Na2O		2.95	2.16	5.19	5.23	3.92	0.17	3.72	3.68	4.13	4.56	0.25	1.35	2.17	4.07	4.01	4.1	5.92	2.98	3.7	2.87	0.53	3.61	3.67	3.9	3.88	3.03	1.09	1.91	1.54	3.5
K2O		0.05	0.9	0.03	0.38	1.22	3.47	0.45	1.26	0.61	1	1.6	1.85	1.83	0.8	0.03	0.3	0.84	0.16	0.11	0.22	0.02	0.46	0.09	0.06	0.06	0.13	0.35	0.38	0.19	1.72
P2O5		0.05	0.04	0.07	0.03	0.03	0.03	0.09	0.05	0.05	0.06	0.03	0.04	0.21	0.18	0.09	0.09	0.07	0.03	0.07	0.09	0.05	0.08	0.03	0.04	0.04	0.03	0.04	0.13	0.43	0.69
MnO		0.13	0.1	0.08	0.03	0.04	0.06	0.05	0.08	0.15	0.08	0.02	0.04	0.13	0.18	0.16	0.14	0.09	0.15	0.24	0.25	0.24	0.18	0.18	0.18	0.17	0.15	0.12	0.16	0.23	0.18
LOI		1.77	2.63	1.32	0.77	2.5	4.69	4.2	2.24	1.08	1.39	4.29	3.47	4.67	2.8	2.12	1.05	2.15	10.25	2.92	1.82	0.9	1.13	2.57	2.71	3.15	1.7	1.25	1.42	8.8	2.06
Total		98.5	98.69	99.13	98.27	99.17	99.33	98.36	99.1	99.11	98.61	97.77	97.64	99	98.5	98.85	98.58	99	98.94	99.17	99.53	99.15	98.54	99.01	98.75	99.52	99	99.4	98.69	99.14	99.07
FeO*		3.45523	3.20329	2.95134	1.39469	1.86259	1.88958	2.66341	2.72639	2.60942	3.11331	2.15952	3.46423	5.44379	6.41557	5.64175	6.3166	3.87814	6.25361	8.32315	9.19596	9.016	9.42091	9.67285	10.0688	11.0585	8.36814	10.1767	9.39391	11.4095	11.8594
Mg#		44.9166	15.5163	49.3116	38.0295	33.6587	48.3024	68.1217	30.1488	27.6739	32.219	80.46	66.0038	57.4447	45.4704	36.3886	32.5547	21.0506	58.9267	60.6439	59.8027	66.6509	46.3275	43.1067	44.2407	41.9954	53.7368	46.2474	61.8008	55.2245	38.6496
A/CNK		1.95102	1.64388	2.03115	1.82418	1.73669	1.72021	1.72981	1.87671	1.82021	1.68857	6.44286	3.43864	2.70777	2.01292	1.37316	1.72532	1.78121	0.952418	1.2453	1.26299	2.09519	1.36972	1.29785	1.36718	1.40101	1.43105	1.72631	1.21069	1.44743	1.28125
A/NK		3.18667	2.98693	2.37356	2.0713	2.34825	3.53022	2.82494	2.49595	2.58439	2.31115	7.31351	4.72813	4.0075	3.19918	4.60891	3.09773	2.13166	3.88854	3.99738	5.26861	41.2182	4.22359	4.02128	3.80808	4.23858	6.00949	12.3958	6.82533	7.47977	2.82759
AI		25.1543	20.8829	21.2711	12.5547	23.3957	52.7187	36.4	26.556	16.0494	21.6825	92.9379	68.7882	59.2629	35.3818	11.9714	20.9157	16.3783	29.0756	37.5901	38.3755	48.3748	29.3396	26.6497	29.2714	27.727	29.8077	34.4918	41.5306	48.0095	37.6194
CIPW norm
Quartz (Q)		52.8539	55.4155	40.5	43.0954	42.7258	47.1025	35.4612	43.327	43.8048	36.2282	54.7172	43.6685	31.9201	24.23	12.6135	31.8485	27.8437	11.1625	4.39867	3.5163	3.80806	6.92416	12.7257	11.4912	6.35359	4.56361	19.0927	5.00298	10.2132	5.93787
Corundum(C)		1.31795	0.162692	2.38696	1.2948	1.08156	1.92249	0.588502	2.06819	1.29695	0.682237	11.004	8.82051	7.49075	3.23097		0.412116	1.51109				3.22357
Orthoclase(Or)		0.295481	5.31866	0.177289	2.24566	7.20974	20.5064	2.65933	7.44613	3.60487	5.90962	9.4554	10.9328	10.8146	4.7277	0.177289	1.77289	4.96408	0.94554	0.650059	1.30012	0.118192	2.71843	0.531866	0.354577	0.354577	0.768251	2.06837	2.24566	1.12283	10.1646
Plagioclase		34.0615	30.4186	48.9	47.8291	41.9533	20.2433	43.987	38.899	44.4927	48.3636	3.15986	17.1154	26.5163	47.5022	66.6489	51.4689	56.2343	44.6827	55.9311	55.1737	55.1077	59.8879	55.5709	56.4641	60.8049	63.4697	52.0019	49.1136	40.8649	49.099
Diopside(Di)																9.74509			21.6011	11.7704	12.016		8.44106	10.8821	8.42515	8.31652	9.02284		12.8021
Hypersthene(Hy)		3.93541	0.821952	4.01013	1.19557	1.3201	2.46586	7.94553	1.6439	1.39483	2.06733	12.404	9.39018	10.2619	7.47229		4.2592	1.44464	2.53542	12.4634	13.5453	25.1567	7.45287	5.20275	7.26097	7.33613	9.40051	12.2296	15.2988	19.6521	10.4363
Ilmenite(Il)		0.278052	0.213886	0.171109	0.0641658	0.0855544	0.128332	0.106943	0.171109	0.320829	0.171109	0.0427772	0.0855544	0.278052	0.384995	0.342218	0.29944	0.192497	0.320829	0.513327	0.534715	0.513327	0.384995	0.384995	0.384995	0.363606	0.320829	0.256663	0.342218	0.491938	0.384995
Apatite(Ap)		0.11589	0.0927122	0.162246	0.0695342	0.0695342	0.0695342	0.208603	0.11589	0.11589	0.139068	0.0695342	0.0927122	0.486739	0.417205	0.208603	0.208603	0.162246	0.0695342	0.162246	0.208603	0.11589	0.185424	0.0695342	0.0927122	0.0927122	0.0695342	0.0927122	0.301315	0.996656	1.59929
Wollastonite(Wo)																0.393614
Hematite(Hm)		3.84	3.56	3.28	1.55	2.07	2.1	2.96	3.03	2.9	3.46	2.4	3.85	6.05	7.13	6.27	7.02	4.31	6.95	9.25	10.22	10.02	10.47	10.75	11.19	12.29	9.3	11.31	10.44	12.68	13.18
Titanite(Tn)																0.343184			0.46899	1.12834	1.22341		0.975102	0.336997	0.386082	0.487346	0.395363	0.784331	1.74211	3.61368	5.12122
Rutile(Ru)		0.023614	0.0673954	0.139916	0.166219	0.134958	0.102437	0.223698	0.159916	0.101093	0.189916	0.227479	0.214958	0.533614	0.587312		0.242354	0.188656				0.189749						0.325294		0.718592	1.10064
ppm
Rb		1.78	2.31	0.89	10.38	23.9	65.43	7.67	28.36	14.66	19.05	23.35	33.59	23.83	8.58	13.78	6.43	16.2	5.22	2.94	3.39	1.83	7.8	1.58	1.71	3.45	2.99	6.99	8.69	3.76	35.99
Ba		39.52	47.23	67.91	139.88	145.85	513.03	95.5	209.28	157.63	160.12	214.16	201.74	110.41	122.09	232.27	83.55	178.44	72.8	35.16	67.77	22.91	129.77	42.1	32.69	36.62	46.39	68.16	56.22	814.87	365.02
Sr		80.54	276.89	84.74	91.08	67.82	49.19	62.2	88.86	76.46	88.83	28.17	62.28	81.68	137.76	103.42	86.69	42.57	94.94	177.08	209.18	44.25	148.72	69.7	62.57	73.29	94.54	132.95	157.72	379.69	545.63
Nb		1.13	1.36	1.61	1.56	2.59	1.65	1.14	2.13	1.8	0.87	2.04	1.4	1.01	0.82	1.9	0.86	1.29	0.69	0.27	0.53	0.4	0.52	0.75	0.38	0.47	0.5	0.75	0.8	28.87	57.47
Zr		82.57	150.01	107.83	102.29	112.85	112.96	91.13	80.26	90.45	47.91	93.84	103.07	99.64	64.96	81.15	44.72	57.71	19	28.38	48.53	17.16	21.19	11.79	12.25	14.23	15.75	17.61	55.28	245.07	341.99
Y		33.94	49.61	43.24	25.73	28.09	25.51	31.46	27.68	30.95	24.14	31.48	29.06	46.35	36.51	23.54	22.83	26.85	11.41	13.98	16.47	12.49	14.34	11.92	13.29	12.95	11.07	11.87	21.08	24.19	34.66
Zn		110.4	102.36	65.08	17.32	26.02	20.52	67.78	41.64	65.06	57.26	71.59	134.87	151.43	110.91	31.35	66.77	58.11	67.76	138.83	169.41	103.11	58.53	104.95	87.76	99.23	98.91	86.16	75.05	124.25	151.25
Cu		1333.34	93.18	19.55	5.98	7.15	11.98	3.54	12.56	10.31	6.48	22.9	26.86	3.87	7.19	9.35	7.23	10.85	13.69	39.13	14.99	112.87	17.14	67.24	139.65	212.91	148.05	85.47	91.92	56.61	29.19
Ni		59.44	38.48	31.77	3.59	15.52	1.12	8.53	8.58	5.3	7.86	5.24	10.11	5.45	4.73	30.07	4.08	19.02	116.66	63.99	88.3	112.47	53.92	7.46	19.1	13.18	39.55	7.96	160.04	246.31	6.68
Co		2.97	7.62	1.95	2.22	1.38	0.79	1.58	2.22	2.42	0.73	1.28	0.24	5.32	6.9	3.77	10.68	3.06	29.46	39.18	36.19	49.36	27.02	29.22	40.4	45.25	30.66	27.4	43.23	49.9	35.79
Cr		<d.l.	32.55	<d.l.	<d.l.	<d.l.	<d.l.	<d.l.	<d.l.	<d.l.	5.79	<d.l.	7.55	<d.l.	<d.l.	<d.l.	<d.l.	<d.l.	482.44	161.77	165.51	169.3	7.08	3.39	4.19	1.68	92.97	6.94	532.3	337.81	<d.l.
Ti		1018.3	1916.8	1377.7	1198	1078.2	1018.3	1677.2	1497.5	1617.3	1078.2	1497.5	1557.4	4073.2	4732.1	1677.2	2396	1737.1	2156.4	4372.7	4672.2	2755.4	3594	2036.6	2156.4	2336.1	1976.7	4672.2	5331.1	14675.5	20306.1
V		33.09	158.7	15.55	13.69	15.84	18.36	7.47	25.11	21.53	10.68	31.4	76.26	30.03	39.63	34.28	73.65	24.84	185.13	240.84	280.95	166.48	285.81	219.21	217.8	258.96	187.91	342.34	207.37	235.46	171.49
Sc		6.53	11.08	6.81	7.18	6.83	8.93	11.37	9.41	11.45	9.94	10.22	9.88	21.78	23.54	10.26	16.48	17.2	26.34	32.5	34.58	28.11	36.6	31.52	35.94	38.96	28.23	39.28	36.82	23.88	18.27
Ga		5.91	14.21	5.66	4.78	5.06	4.77	5.93	6.89	5.17	5.03	6.46	8.24	10.95	8.31	5.65	6.72	8.74	5.91	6.69	7.8	10.68	8.15	7.92	6.95	9.53	6.96	9.17	7.54	12.16	13.24
Mo		1.34	1.47	1.8	3.01	0.7	0.29	0.13	0.42	0.21	0.53	0.3	0.27	0.29	0.07	0.3	0.76	0.4	0.03	0.13	0.28	0.01	0.5	0.26	0.31	0.21	0.48	0.23	0.26	0.79	2.93
Sn		<d.l.	12.05	<d.l.	6.48	2.47	9.24	8.61	3.68	10.46	16.3	15.58	10.67	21.8	19.76	<d.l.	6.4	13.89	5.81	8.93	<d.l.	10.35	5.43	5.42	5.13	12.64	4.41	5.5	6.47	2.45	6.36
Cs		<d.l.	<d.l.	<d.l.	<d.l.	<d.l.	0.59	<d.l.	0.05	<d.l.	<d.l.	0.51	0.09	<d.l.	<d.l.	<d.l.	<d.l.	<d.l.	0.01	<d.l.	<d.l.	<d.l.	<d.l.	<d.l.	<d.l.	<d.l.	<d.l.	<d.l.	<d.l.	1.05	0.13
La		4.91	7.72	6.01	4.19	4.71	4.03	4.83	3.64	4.28	2.48	4.37	3.98	6.54	5.46	3.35	1.77	3.39	1.29	1.71	2.68	2.09	1.48	0.75	0.82	1.08	0.84	0.72	2.46	15.83	36.02
Ce		13.97	21.75	17.08	11.55	13.09	11.73	12.76	10.54	11.54	6.8	12.05	10.58	16.76	14.84	9.24	5.06	9.36	3.38	4.55	7.78	5.96	4.07	2.18	2.56	2.99	2.39	2.13	7.24	36.46	81.68
Pr		2.33	3.53	2.69	1.74	2.11	1.81	1.99	1.67	1.83	1.11	1.79	1.64	2.62	2.28	1.44	0.82	1.45	0.54	0.74	1.27	0.95	0.68	0.39	0.44	0.51	0.42	0.38	1.21	5.34	10.16
Nd		11.16	17.91	14.51	8.42	9.94	8.59	10.03	8.52	9.11	5.66	9.08	8.18	13.45	11.61	6.93	4.41	6.98	2.71	3.94	6.22	4.77	3.52	2.12	2.39	2.81	2.42	2.27	6.8	24.92	43.21
Sm		3.87	5.64	4.49	2.43	2.88	2.67	3.42	2.59	2.95	2.18	2.76	2.69	4.72	3.88	2.18	1.73	2.38	0.84	1.45	2.01	1.54	1.19	0.86	1.02	1.09	0.96	0.85	2.5	6.59	10.01
Eu		1.06	1.56	1.17	0.48	0.54	0.47	0.9	0.72	0.65	0.63	0.56	0.76	1.32	1.24	0.58	0.61	0.67	0.28	0.63	0.81	0.59	0.49	0.35	0.39	0.48	0.34	0.48	0.88	2.21	2.96
Gd		4.51	6.86	5.68	3.12	3.62	3.41	4.58	3.47	3.92	2.96	3.89	3.52	6.32	5.37	2.87	2.59	3.34	1.33	1.98	3	1.86	1.77	1.32	1.54	1.68	1.45	1.53	3	6.66	9.57
Tb		0.81	1.21	0.99	0.58	0.64	0.59	0.81	0.64	0.67	0.52	0.69	0.65	1.11	0.91	0.53	0.49	0.58	0.24	0.34	0.49	0.32	0.34	0.26	0.3	0.31	0.26	0.29	0.54	0.89	1.32
Dy		5.64	8.16	6.81	3.76	4.41	3.99	5.38	4.19	4.77	3.73	4.84	4.37	7.33	6.22	3.49	3.41	4.08	1.73	2.35	2.94	2.07	2.27	1.79	1.99	2.09	1.79	1.91	3.59	4.99	7.78
Ho		1.21	1.81	1.51	0.87	0.98	0.92	1.18	0.94	1.06	0.84	1.16	1.03	1.64	1.39	0.79	0.78	0.91	0.39	0.52	0.63	0.47	0.52	0.41	0.46	0.47	0.41	0.44	0.77	0.96	1.38
Er		3.72	5.52	4.65	2.75	3.1	2.81	3.36	2.83	3.21	2.59	3.39	3.12	4.98	3.88	2.44	2.37	2.81	1.19	1.54	1.71	1.39	1.49	1.27	1.35	1.36	1.17	1.25	2.22	2.46	3.76
Tm		0.57	0.88	0.73	0.43	0.48	0.45	0.52	0.44	0.51	0.41	0.53	0.49	0.79	0.62	0.4	0.36	0.43	0.18	0.24	0.27	0.21	0.23	0.19	0.21	0.21	0.18	0.2	0.33	0.32	0.49
Yb		3.94	6.17	5.07	2.88	3.35	3.14	3.55	3.12	3.55	2.79	3.44	3.27	5.42	4.11	2.67	2.46	3.02	1.28	1.55	1.72	1.38	1.48	1.23	1.36	1.38	1.18	1.31	2.13	1.95	3.31
Lu		0.59	0.94	0.74	0.45	0.54	0.51	0.56	0.5	0.56	0.43	0.54	0.52	0.84	0.64	0.41	0.38	0.47	0.19	0.23	0.25	0.22	0.22	0.19	0.2	0.2	0.17	0.2	0.32	0.28	0.48
Hf		3.17	4.86	4.03	3.64	4.03	3.95	3.5	3.1	3.46	1.98	3.42	3.68	3.84	2.6	2.83	1.77	2.24	0.74	0.93	1.43	0.86	0.65	0.64	0.62	0.93	0.66	0.62	1.7	6.24	8.8
Ta		<d.l.	0.03	<d.l.	0.07	0.07	0.08	0.02	0.03	0.04	<d.l.	0.01	0.02	0.03	<d.l.	0	<d.l.	0.01	<d.l.	<d.l.	<d.l.	<d.l.	<d.l.	<d.l.	<d.l.	<d.l.	<d.l.	<d.l.	<d.l.	1.7	3.63
Pb		54.69	1.25	5.16	3.42	12.88	6.12	4.73	3.5	3.86	5.18	46.9	37.85	30.44	4.18	3.26	4.85	1.27	1.25	4.49	1.63	2.25	65.46	3.68	7.49	4.62	1.16	3.68	4.34	1.91	4.72
Th		2	3.02	2.22	3.21	3.31	3.39	2.51	2.11	2.52	1.3	3.25	3.48	3.32	1.99	2.33	1.08	1.92	1.1	0.77	0.75	1.01	0.45	0.42	0.39	0.5	0.56	0.72	0.71	5.61	15.64
U		0.45	0.34	0.38	0.56	0.88	0.57	0.22	0.52	0.46	0.27	0.44	0.41	0.36	0.19	0.56	0.2	0.52	0.16	0.1	0.52	0.19	0.21	0.11	0.12	0.23	0.15	0.18	0.11	0.64	1.74
ΣREE		58.29	89.66	72.13	43.65	50.39	45.12	53.87	43.81	48.61	33.13	49.09	44.8	73.84	62.45	37.32	27.24	39.87	15.57	21.77	31.78	23.82	19.75	13.31	15.03	16.66	13.98	13.96	33.99	109.86	212.13
∑LREE		41.81	64.97	51.63	31.93	36.89	32.71	38.51	31.15	34.28	21.82	34.5	31.35	51.73	44.68	26.59	16.99	27.57	10.37	15	23.77	17.76	13.2	7.97	9.16	10.64	8.82	8.36	24.09	98.01	193.61
∑HREE		16.48	24.69	20.5	11.72	13.5	12.41	15.36	12.66	14.33	11.31	14.59	13.45	22.11	17.77	10.73	10.25	12.3	5.2	6.77	8.01	6.06	6.55	5.34	5.87	6.02	5.16	5.6	9.9	11.85	18.52
Nb/Yb		0.286802	0.220421	0.317554	0.541667	0.773134	0.525478	0.321127	0.682692	0.507042	0.311828	0.593023	0.428135	0.186347	0.199513	0.71161	0.349593	0.427152	0.539062	0.174194	0.30814	0.289855	0.351351	0.609756	0.279412	0.34058	0.423729	0.572519	0.375587	14.8051	17.3625
Nb/U		2.51111	4	4.23684	2.78571	2.94318	2.89474	5.18182	4.09615	3.91304	3.22222	4.63636	3.41463	2.80556	4.31579	3.39286	4.3	2.48077	4.3125	2.7	1.01923	2.10526	2.47619	6.81818	3.16667	2.04348	3.33333	4.16667	7.27273	45.1094	33.0287
Th/Yb		0.507614	0.489465	0.43787	1.11458	0.98806	1.07962	0.707042	0.676282	0.709859	0.46595	0.944767	1.06422	0.612546	0.484185	0.872659	0.439024	0.635762	0.859375	0.496774	0.436047	0.731884	0.304054	0.341463	0.286765	0.362319	0.474576	0.549618	0.333333	2.87692	4.72508
Th/Nb		1.76991	2.22059	1.37888	2.05769	1.27799	2.05455	2.20175	0.99061	1.4	1.49425	1.59314	2.48571	3.28713	2.42683	1.22632	1.25581	1.48837	1.5942	2.85185	1.41509	2.525	0.865385	0.56	1.02632	1.06383	1.12	0.96	0.8875	0.194319	0.272142
Th/Hf		0.630915	0.621399	0.550868	0.881868	0.82134	0.858228	0.717143	0.680645	0.728324	0.656566	0.950292	0.945652	0.864583	0.765385	0.823322	0.610169	0.857143	1.48649	0.827957	0.524476	1.17442	0.692308	0.65625	0.629032	0.537634	0.848485	1.16129	0.417647	0.899038	1.77727
Th/Ta			100.667		45.8571	47.2857	42.375	125.5	70.3333	63		325	174	110.667				192												3.3	4.30854
La/Nb		4.34513	5.67647	3.73292	2.6859	1.81853	2.44242	4.23684	1.70892	2.37778	2.85057	2.14216	2.84286	6.47525	6.65854	1.76316	2.05814	2.62791	1.86957	6.33333	5.0566	5.225	2.84615	1	2.15789	2.29787	1.68	0.96	3.075	0.54832	0.626762
La/Sm		1.26873	1.36879	1.33853	1.72428	1.63542	1.50936	1.41228	1.40541	1.45085	1.13761	1.58333	1.47955	1.38559	1.40722	1.5367	1.02312	1.42437	1.53571	1.17931	1.33333	1.35714	1.2437	0.872093	0.803922	0.990826	0.875	0.847059	0.984	2.40212	3.5984
Sm/Yb		0.982234	0.9141	0.885602	0.84375	0.859701	0.850318	0.96338	0.830128	0.830986	0.781362	0.802326	0.82263	0.870849	0.944039	0.816479	0.703252	0.788079	0.65625	0.935484	1.1686	1.11594	0.804054	0.699187	0.75	0.789855	0.813559	0.648855	1.17371	3.37949	3.02417
La/Yb		1.24619	1.25122	1.1854	1.45486	1.40597	1.28344	1.36056	1.16667	1.20563	0.888889	1.27035	1.21713	1.20664	1.32847	1.25468	0.719512	1.12252	1.00781	1.10323	1.55814	1.51449	1	0.609756	0.602941	0.782609	0.711864	0.549618	1.15493	8.11795	10.8822
Y/Nb		30.0354	36.4779	26.8571	16.4936	10.8456	15.4606	27.5965	12.9953	17.1944	27.7471	15.4314	20.7571	45.8911	44.5244	12.3895	26.5465	20.814	16.5362	51.7778	31.0755	31.225	27.5769	15.8933	34.9737	27.5532	22.14	15.8267	26.35	0.837894	0.603097
Ce/Pb		0.25544	17.4	3.31008	3.37719	1.0163	1.91667	2.69767	3.01143	2.98964	1.31274	0.25693	0.279524	0.550591	3.55024	2.83436	1.0433	7.37008	2.704	1.01336	4.77301	2.64889	0.0621754	0.592391	0.341789	0.647186	2.06034	0.578804	1.6682	19.089	17.3051
Sr/Nd		7.21685	15.4601	5.84011	10.8171	6.82294	5.72643	6.2014	10.4296	8.39297	15.6943	3.10242	7.61369	6.07286	11.8656	14.9235	19.6576	6.09885	35.0332	44.9442	33.6302	9.27673	42.25	32.8774	26.1799	26.0819	39.0661	58.5683	23.1941	15.2364	12.6274
Ba/Th		19.76	15.6391	30.5901	43.5763	44.0634	151.336	38.0478	99.1848	62.5516	123.169	65.8954	57.9713	33.256	61.3518	99.6867	77.3611	92.9375	66.1818	45.6623	90.36	22.6832	288.378	100.238	83.8205	73.24	82.8393	94.6667	79.1831	145.253	23.3389
Rb/Th		0.89	0.764901	0.400901	3.23364	7.22054	19.3009	3.05578	13.4408	5.81746	14.6538	7.18462	9.6523	7.17771	4.31156	5.91416	5.9537	8.4375	4.74545	3.81818	4.52	1.81188	17.3333	3.7619	4.38462	6.9	5.33929	9.70833	12.2394	0.670232	2.30115
Cs/Th							0.174041		0.0236967			0.156923	0.0258621						0.00909091											0.187166	0.00831202
Ta/Yb			0.00486224		0.0243056	0.0208955	0.0254777	0.0056338	0.00961538	0.0112676		0.00290698	0.00611621	0.00553506		0		0.00331126												0.871795	1.09668
Lu/Yb		0.149746	0.15235	0.145957	0.15625	0.161194	0.16242	0.157746	0.160256	0.157746	0.154122	0.156977	0.159021	0.154982	0.155718	0.153558	0.154472	0.155629	0.148438	0.148387	0.145349	0.15942	0.148649	0.154472	0.147059	0.144928	0.144068	0.152672	0.150235	0.14359	0.145015
La/Zr		0.0594647	0.0514632	0.0557359	0.040962	0.0417368	0.0356763	0.0530012	0.0453526	0.047319	0.0517637	0.0465686	0.0386145	0.0656363	0.0840517	0.0412816	0.0395796	0.058742	0.0678947	0.0602537	0.0552236	0.121795	0.0698443	0.0636132	0.0669388	0.075896	0.0533333	0.0408859	0.0445007	0.0645938	0.105325
Nb/Zr		0.0136854	0.00906606	0.0149309	0.0152508	0.0229508	0.0146069	0.0125096	0.0265387	0.0199005	0.018159	0.0217391	0.013583	0.0101365	0.0126232	0.0234134	0.0192308	0.0223531	0.0363158	0.00951374	0.0109211	0.02331	0.0245399	0.0636132	0.0310204	0.0330288	0.031746	0.0425894	0.0144718	0.117803	0.168046
Cu/Ni		22.4317	2.42152	0.61536	1.66574	0.460696	10.6964	0.415006	1.46387	1.94528	0.824427	4.37023	2.65678	0.710092	1.52008	0.310941	1.77206	0.570452	0.11735	0.611502	0.169762	1.00356	0.317878	9.0134	7.31152	16.154	3.74336	10.7374	0.574356	0.229832	4.36976
Ti/Eu		960.66	1228.72	1177.52	2495.83	1996.67	2166.6	1863.56	2079.86	2488.15	1711.43	2674.11	2049.21	3085.76	3816.21	2891.72	3927.87	2592.69	7701.43	6940.79	5768.15	4670.17	7334.69	5818.86	5529.23	4866.88	5813.82	9733.75	6058.07	6640.5	6860.17
<d.l.: below detection limit
FeO* = 0.8998 × Fe₂O₃(t)
Mg#= molar MgO/(MgO+FeO),
A/CNK= molar Al2O3/(CaO+Na2O+K2O), after Altherr, R., Holl, A., Hegner, E., Langer, C., & Kreuzer, H. (2000). High-potassium, calc-alkaline I-type plutonism in the European Variscides: northern Vosges (France) and northern Schwarzwald (Germany). Lithos, 50(1-3), 51-73.
A/NK=molar Al2O3/(Na2O+K2O), after Altherr, R., Holl, A., Hegner, E., Langer, C., & Kreuzer, H. (2000). High-potassium, calc-alkaline I-type plutonism in the European Variscides: northern Vosges (France) and northern Schwarzwald (Germany). Lithos, 50(1-3), 51-73.
AI (Alteration index)= 100 (K2O + MgO)/(K2O + MgO + Na2O + CaO) , after Ishikawa, Y., SAWAGUCHI, T., IWAYA, S., & HORIUCHI, M. (1976). Delineation of prospecting targets for Kuroko deposits based on modes of volcanism of underlying dacite and alteration haloes. Mining geology, 26(136), 105-117.
							Large, R. R., Gemmell, J. B., Paulick, H., & Huston, D. L. (2001). The alteration box plot: A simple approach to understanding the relationship between alteration mineralogy and lithogeochemistry associated with volcanic-hosted massive sulfide deposits. Economic geology, 96(5), 957-971.
Normalization values
REE normalized by CI (chondrite) normalized after McDonough, W.F. & Sun, S.-S. (1995): The composition of the Earth. Chem. Geol. 120, 223-253
Cs133		0	0	0	0	0	3.10526	0	0.263158	0	0	2.68421	0.473684	0	0	0	0	0	0.0526316	0	0	0	0	0	0	0	0	0	0	5.52632	0.684211
Rb85		0.773913	1.00435	0.386957	4.51304	10.3913	28.4478	3.33478	12.3304	6.37391	8.28261	10.1522	14.6043	10.3609	3.73043	5.9913	2.79565	7.04348	2.26957	1.27826	1.47391	0.795652	3.3913	0.686957	0.743478	1.5	1.3	3.03913	3.77826	1.63478	15.6478
Ba137		16.3983	19.5975	28.1784	58.0415	60.5187	212.876	39.6266	86.8382	65.4066	66.4398	88.8631	83.7095	45.8133	50.6598	96.3776	34.668	74.0415	30.2075	14.5892	28.1203	9.50622	53.8465	17.4689	13.5643	15.195	19.249	28.2822	23.3278	338.12	151.461
Th232		68.9655	104.138	76.5517	110.69	114.138	116.897	86.5517	72.7586	86.8966	44.8276	112.069	120	114.483	68.6207	80.3448	37.2414	66.2069	37.931	26.5517	25.8621	34.8276	15.5172	14.4828	13.4483	17.2414	19.3103	24.8276	24.4828	193.448	539.31
U238		60.8108	45.9459	51.3514	75.6757	118.919	77.027	29.7297	70.2703	62.1622	36.4865	59.4595	55.4054	48.6486	25.6757	75.6757	27.027	70.2703	21.6216	13.5135	70.2703	25.6757	28.3784	14.8649	16.2162	31.0811	20.2703	24.3243	14.8649	86.4865	235.135
Nb93		4.70833	5.66667	6.70833	6.5	10.7917	6.875	4.75	8.875	7.5	3.625	8.5	5.83333	4.20833	3.41667	7.91667	3.58333	5.375	2.875	1.125	2.20833	1.66667	2.16667	3.125	1.58333	1.95833	2.08333	3.125	3.33333	120.292	239.458
Ta181		0	2.20588	0	5.14706	5.14706	5.88235	1.47059	2.20588	2.94118	0	0.735294	1.47059	2.20588	0	0	0	0.735294	0	0	0	0	0	0	0	0	0	0	0	125	266.912
La139		20.7173	32.5738	25.3586	17.6793	19.8734	17.0042	20.3797	15.3586	18.0591	10.4641	18.4388	16.7932	27.5949	23.038	14.135	7.46835	14.3038	5.44304	7.21519	11.308	8.81857	6.24473	3.16456	3.45992	4.55696	3.5443	3.03797	10.3797	66.7932	151.983
Ce140		22.7896	35.4812	27.863	18.8418	21.354	19.1354	20.8157	17.1941	18.8254	11.093	19.6574	17.2594	27.3409	24.2088	15.0734	8.25449	15.2692	5.51387	7.42251	12.6917	9.72268	6.63948	3.55628	4.17618	4.87765	3.89886	3.47471	11.8108	59.478	133.246
Pb208		22.1417	0.506073	2.08907	1.38462	5.21457	2.47773	1.91498	1.417	1.56275	2.09717	18.9879	15.3239	12.3239	1.69231	1.31984	1.96356	0.51417	0.506073	1.81781	0.659919	0.910931	26.502	1.48988	3.03239	1.87045	0.469636	1.48988	1.75709	0.773279	1.91093
Pr141		25.1078	38.0388	28.9871	18.75	22.7371	19.5043	21.444	17.9957	19.7198	11.9612	19.2888	17.6724	28.2328	24.569	15.5172	8.83621	15.625	5.81897	7.97414	13.6853	10.2371	7.32759	4.20259	4.74138	5.49569	4.52586	4.09483	13.0388	57.5431	109.483
Sr88		11.109	38.1917	11.6883	12.5628	9.35448	6.78483	8.57931	12.2566	10.5462	12.2524	3.88552	8.59034	11.2662	19.0014	14.2648	11.9572	5.87172	13.0952	24.4248	28.8524	6.10345	20.5131	9.61379	8.63034	10.109	13.04	18.3379	21.7545	52.371	75.2593
Nd146		24.4201	39.1904	31.7505	18.4245	21.7505	18.7965	21.9475	18.6433	19.9344	12.3851	19.8687	17.8993	29.4311	25.4048	15.1641	9.64989	15.2735	5.92998	8.62144	13.6105	10.4376	7.70241	4.63895	5.22976	6.1488	5.2954	4.96718	14.8796	54.5295	94.5514
Zr90		21.6152	39.2696	28.2277	26.7775	29.5419	29.5707	23.856	21.0105	23.678	12.5419	24.5654	26.9817	26.0838	17.0052	21.2435	11.7068	15.1073	4.97382	7.42932	12.7042	4.49215	5.54712	3.08639	3.20681	3.72513	4.12304	4.60995	14.4712	64.1545	89.5262
Hf178		30.7767	47.1845	39.1262	35.3398	39.1262	38.3495	33.9806	30.0971	33.5922	19.2233	33.2039	35.7282	37.2816	25.2427	27.4757	17.1845	21.7476	7.18447	9.02913	13.8835	8.34951	6.31068	6.21359	6.01942	9.02913	6.40777	6.01942	16.5049	60.5825	85.4369
Sm147		26.1486	38.1081	30.3378	16.4189	19.4595	18.0405	23.1081	17.5	19.9324	14.7297	18.6486	18.1757	31.8919	26.2162	14.7297	11.6892	16.0811	5.67568	9.7973	13.5811	10.4054	8.04054	5.81081	6.89189	7.36486	6.48649	5.74324	16.8919	44.527	67.6351
Eu151		18.8277	27.7087	20.7815	8.52575	9.59147	8.34813	15.9858	12.7886	11.5453	11.1901	9.94671	13.4991	23.4458	22.0249	10.302	10.8348	11.9005	4.97336	11.1901	14.3872	10.4796	8.70337	6.2167	6.92718	8.52575	6.03908	8.52575	15.6306	39.254	52.5755
Ti49		2.31432	4.35636	3.13114	2.72273	2.45045	2.31432	3.81182	3.40341	3.67568	2.45045	3.40341	3.53955	9.25727	10.7548	3.81182	5.44545	3.94795	4.90091	9.93795	10.6186	6.26227	8.16818	4.62864	4.90091	5.30932	4.4925	10.6186	12.1161	33.3534	46.1502
Gd158		22.6633	34.4724	28.5427	15.6784	18.191	17.1357	23.0151	17.4372	19.6985	14.8744	19.5477	17.6884	31.7588	26.9849	14.4221	13.0151	16.7839	6.68342	9.94975	15.0754	9.34673	8.89447	6.63317	7.73869	8.44221	7.28643	7.68844	15.0754	33.4673	48.0905
Tb159		22.4377	33.518	27.4238	16.0665	17.7285	16.3435	22.4377	17.7285	18.5596	14.4044	19.1136	18.0055	30.7479	25.2078	14.6814	13.5734	16.0665	6.6482	9.41828	13.5734	8.86427	9.41828	7.20222	8.31025	8.58726	7.20222	8.03324	14.9584	24.6537	36.5651
Dy163		22.9268	33.1707	27.6829	15.2846	17.9268	16.2195	21.8699	17.0325	19.3902	15.1626	19.6748	17.7642	29.7967	25.2846	14.187	13.8618	16.5854	7.03252	9.55285	11.9512	8.41463	9.22764	7.27642	8.08943	8.49593	7.27642	7.76423	14.5935	20.2846	31.626
Y89		21.6178	31.5987	27.5414	16.3885	17.8917	16.2484	20.0382	17.6306	19.7134	15.3758	20.051	18.5096	29.5223	23.2548	14.9936	14.5414	17.1019	7.26752	8.90446	10.4904	7.95541	9.13376	7.59236	8.46497	8.24841	7.05096	7.56051	13.4268	15.4076	22.0764
Ho165		22.1612	33.1502	27.6557	15.9341	17.9487	16.8498	21.6117	17.2161	19.4139	15.3846	21.2454	18.8645	30.0366	25.4579	14.4689	14.2857	16.6667	7.14286	9.52381	11.5385	8.60806	9.52381	7.50916	8.42491	8.60806	7.50916	8.05861	14.1026	17.5824	25.2747
Er166		23.25	34.5	29.0625	17.1875	19.375	17.5625	21	17.6875	20.0625	16.1875	21.1875	19.5	31.125	24.25	15.25	14.8125	17.5625	7.4375	9.625	10.6875	8.6875	9.3125	7.9375	8.4375	8.5	7.3125	7.8125	13.875	15.375	23.5
Tm169		23.0769	35.6275	29.5547	17.4089	19.4332	18.2186	21.0526	17.8138	20.6478	16.5992	21.4575	19.8381	31.9838	25.1012	16.1943	14.5749	17.4089	7.28745	9.7166	10.9312	8.50202	9.31174	7.69231	8.50202	8.50202	7.28745	8.09717	13.3603	12.9555	19.8381
Yb172		24.472	38.323	31.4907	17.8882	20.8075	19.5031	22.0497	19.3789	22.0497	17.3292	21.3665	20.3106	33.6646	25.528	16.5839	15.2795	18.7578	7.95031	9.62733	10.6832	8.57143	9.19255	7.63975	8.4472	8.57143	7.32919	8.13665	13.2298	12.1118	20.559
Lu175		23.9837	38.2114	30.0813	18.2927	21.9512	20.7317	22.7642	20.3252	22.7642	17.4797	21.9512	21.1382	34.1463	26.0163	16.6667	15.4472	19.1057	7.72358	9.34959	10.1626	8.94309	8.94309	7.72358	8.13008	8.13008	6.91057	8.13008	13.0081	11.3821	19.5122
Sc45		1.10304	1.87162	1.15034	1.21284	1.15372	1.50845	1.92061	1.58953	1.93412	1.67905	1.72635	1.66892	3.67905	3.97635	1.73311	2.78378	2.90541	4.44932	5.48986	5.84122	4.74831	6.18243	5.32432	6.07095	6.58108	4.76858	6.63514	6.21959	4.03378	3.08615
V51		0.590893	2.83393	0.277679	0.244464	0.282857	0.327857	0.133393	0.448393	0.384464	0.190714	0.560714	1.36179	0.53625	0.707679	0.612143	1.31518	0.443571	3.30589	4.30071	5.01696	2.97286	5.10375	3.91446	3.88929	4.62429	3.35554	6.11321	3.70304	4.20464	3.06232
Cr53		0	0.012283	0	0	0	0	0	0	0	0.00218491	0	0.00284906	0	0	0	0	0	0.182053	0.0610453	0.0624566	0.0638868	0.0026717	0.00127925	0.00158113	0.000633962	0.035083	0.00261887	0.200868	0.127475	0
Co59		0.00594	0.01524	0.0039	0.00444	0.00276	0.00158	0.00316	0.00444	0.00484	0.00146	0.00256	0.00048	0.01064	0.0138	0.00754	0.02136	0.00612	0.05892	0.07836	0.07238	0.09872	0.05404	0.05844	0.0808	0.0905	0.06132	0.0548	0.08646	0.0998	0.07158
Ni60		0.00566095	0.00366476	0.00302571	0.000341905	0.0014781	0.000106667	0.000812381	0.000817143	0.000504762	0.000748571	0.000499048	0.000962857	0.000519048	0.000450476	0.00286381	0.000388571	0.00181143	0.0111105	0.00609429	0.00840952	0.0107114	0.00513524	0.000710476	0.00181905	0.00125524	0.00376667	0.000758095	0.0152419	0.0234581	0.00063619
Zn		0.356129	0.330194	0.209935	0.055871	0.0839355	0.0661935	0.218645	0.134323	0.209871	0.18471	0.230935	0.435065	0.488484	0.357774	0.101129	0.215387	0.187452	0.218581	0.447839	0.546484	0.332613	0.188806	0.338548	0.283097	0.320097	0.319065	0.277935	0.242097	0.400806	0.487903
Ga		0.642391	1.54457	0.615217	0.519565	0.55	0.518478	0.644565	0.748913	0.561957	0.546739	0.702174	0.895652	1.19022	0.903261	0.61413	0.730435	0.95	0.642391	0.727174	0.847826	1.16087	0.88587	0.86087	0.755435	1.03587	0.756522	0.996739	0.819565	1.32174	1.43913
(La/Lu)N		0.863806	0.852464	0.843004	0.96647	0.905345	0.820204	0.895253	0.755646	0.793309	0.598646	0.839991	0.79445	0.808137	0.885522	0.848101	0.483478	0.748667	0.70473	0.771712	1.11271	0.986076	0.698274	0.409727	0.42557	0.560506	0.512882	0.373671	0.797943	5.86826	7.78914
(La/Yb)N Slope of REE or REE fractionation		0.84657	0.849982	0.805275	0.988323	0.955111	0.871872	0.924265	0.792546	0.819017	0.603844	0.86298	0.826824	0.819702	0.902461	0.852336	0.488783	0.762553	0.684632	0.749449	1.05848	1.02883	0.679325	0.414222	0.409593	0.531646	0.483587	0.373369	0.784572	5.51472	7.39253
(La/Gd)N		0.914134	0.944926	0.888446	1.12762	1.09249	0.992328	0.885496	0.880799	0.916774	0.703501	0.943271	0.949391	0.868891	0.853735	0.980094	0.573823	0.852232	0.814409	0.725163	0.750098	0.943492	0.702091	0.477081	0.447093	0.539783	0.486425	0.395135	0.688523	1.99577	3.16036
(Gd/Yb)N fractionation of HREE		0.92609	0.899522	0.906386	0.876466	0.874252	0.878613	1.04378	0.899804	0.893368	0.858342	0.91488	0.870899	0.943389	1.05707	0.869648	0.8518	0.894772	0.840649	1.03349	1.41113	1.09045	0.967574	0.868244	0.916125	0.984925	0.994166	0.944915	1.1395	2.7632	2.33914
(La/Sm)N LREE fractionation		0.792289	0.854775	0.835875	1.07677	1.02127	0.942556	0.881931	0.877637	0.906014	0.710409	0.988748	0.923941	0.865265	0.878768	0.959625	0.638911	0.88948	0.959011	0.736447	0.83263	0.847498	0.776655	0.544598	0.502027	0.618743	0.546414	0.528965	0.614481	1.50006	2.2471
Eu* equal (SmN*GdN)0.5		24.3437	36.2447	29.4266	16.0444	18.8145	17.5823	23.0615	17.4686	19.8151	14.8019	19.0929	17.9304	31.8253	26.5978	14.5751	12.3343	16.4287	6.15897	9.87323	14.3087	9.86187	8.45673	6.20839	7.30303	7.88516	6.87483	6.64504	15.9578	38.6031	57.0316
Eu/Eu* equal (EuN/Eu*)		0.773412	0.76449	0.706216	0.531386	0.509791	0.474804	0.69318	0.732094	0.582651	0.755989	0.520964	0.752862	0.736705	0.828071	0.706818	0.878427	0.724373	0.807498	1.13337	1.00548	1.06264	1.02916	1.00134	0.948535	1.08124	0.878432	1.28302	0.979492	1.01686	0.921866
Ce* equal (2LaN+NdN)		65.8547	104.338	82.4678	53.7832	61.4974	52.8049	62.707	49.3606	56.0525	33.3134	56.7463	51.4858	84.6209	71.4808	43.4342	24.5866	43.8811	16.8161	23.0518	36.2265	28.0748	20.1919	10.9681	12.1496	15.2627	12.384	11.0431	35.6391	188.116	398.518
Ce/Ce* equal (3CeN/Ce*		1.03817	1.02018	1.01359	1.05098	1.0417	1.08714	0.995854	1.04501	1.00756	0.998966	1.03923	1.00568	0.969297	1.01603	1.04112	1.00719	1.0439	0.983679	0.965977	1.05103	1.03894	0.986459	0.972719	1.03119	0.958738	0.94449	0.943949	0.994196	0.948531	1.00306
Ti/Ti* = (Ti)cn/[(Gd)cn x (Dy)cn]0.5		0.101529	0.128828	0.111391	0.175884	0.135696	0.13882	0.169904	0.197486	0.188074	0.16317	0.173544	0.199678	0.300931	0.41173	0.266485	0.405416	0.236626	0.714861	1.01935	0.791095	0.70613	0.901613	0.666245	0.619418	0.62691	0.616981	1.37436	0.816865	1.28011	1.18337
Zr/Zr* = (Zr)cn/[(Nd)cn x (Sm)cn]0.5		0.855382	1.01615	0.909512	1.53957	1.43594	1.60582	1.05931	1.1632	1.18786	0.928571	1.27619	1.49591	0.851387	0.658931	1.42141	1.10226	0.963963	0.857344	0.808362	0.934421	0.431046	0.704874	0.594459	0.534149	0.553559	0.703498	0.863103	0.912786	1.30196	1.11951
Sr/Sr* = (Sr)cn/[(Ce)cn x (Nd)cn]0.5		0.470903	1.02419	0.392972	0.674258	0.434055	0.357752	0.401388	0.684568	0.544406	1.04532	0.196608	0.488742	0.397162	0.766197	0.943523	1.33975	0.384493	2.29011	3.05328	2.19526	0.605873	2.86848	2.36694	1.84671	1.84589	2.86985	4.41404	1.64102	0.919596	0.6705
REE normalized by Pyrolite (primitive mantle)normalized after McDonough, W.F. & Sun, S.-S. (1995): The composition of the Earth. Chem. Geol. 120, 223-253
Cs133		0	0	0	0	0	28.0952	0	2.38095	0	0	24.2857	4.28571	0	0	0	0	0	0.47619	0	0	0	0	0	0	0	0	0	0	50	6.19048
Rb85		2.96667	3.85	1.48333	17.3	39.8333	109.05	12.7833	47.2667	24.4333	31.75	38.9167	55.9833	39.7167	14.3	22.9667	10.7167	27	8.7	4.9	5.65	3.05	13	2.63333	2.85	5.75	4.98333	11.65	14.4833	6.26667	59.9833
Ba137		5.98788	7.15606	10.2894	21.1939	22.0985	77.7318	14.4697	31.7091	23.8833	24.2606	32.4485	30.5667	16.7288	18.4985	35.1924	12.6591	27.0364	11.0303	5.32727	10.2682	3.47121	19.6621	6.37879	4.95303	5.54848	7.02879	10.3273	8.51818	123.465	55.3061
Th232		25.1572	37.9874	27.9245	40.3774	41.6352	42.6415	31.5723	26.5409	31.6981	16.3522	40.8805	43.7736	41.761	25.0314	29.3082	13.5849	24.1509	13.8365	9.68553	9.43396	12.7044	5.66038	5.28302	4.90566	6.28931	7.04403	9.0566	8.93082	70.566	196.73
U238		22.1675	16.7488	18.7192	27.5862	43.3498	28.0788	10.8374	25.6158	22.6601	13.3005	21.6749	20.197	17.734	9.35961	27.5862	9.85222	25.6158	7.88177	4.92611	25.6158	9.35961	10.3448	5.41872	5.91133	11.33	7.38916	8.867	5.41872	31.5271	85.7143
Nb93		1.71733	2.06687	2.44681	2.37082	3.93617	2.5076	1.73252	3.23708	2.73556	1.32219	3.1003	2.12766	1.53495	1.2462	2.88754	1.30699	1.96049	1.04863	0.410334	0.805471	0.607903	0.790274	1.13982	0.577508	0.714286	0.759878	1.13982	1.21581	43.8754	87.3404
Ta181		0	0.810811	0	1.89189	1.89189	2.16216	0.540541	0.810811	1.08108	0	0.27027	0.540541	0.810811	0	0	0	0.27027	0	0	0	0	0	0	0	0	0	0	0	45.9459	98.1081
La139		7.57716	11.9136	9.27469	6.46605	7.26852	6.21914	7.4537	5.61728	6.60494	3.82716	6.74383	6.14198	10.0926	8.42593	5.16975	2.73148	5.23148	1.99074	2.63889	4.1358	3.22531	2.28395	1.15741	1.26543	1.66667	1.2963	1.11111	3.7963	24.429	55.5864
Ce140		8.3403	12.9851	10.197	6.89552	7.81493	7.00299	7.61791	6.29254	6.88955	4.0597	7.19403	6.31642	10.006	8.8597	5.51642	3.0209	5.58806	2.01791	2.71642	4.64478	3.55821	2.42985	1.30149	1.52836	1.78507	1.42687	1.27164	4.32239	21.7672	48.7642
Pb208		364.6	8.33333	34.4	22.8	85.8667	40.8	31.5333	23.3333	25.7333	34.5333	312.667	252.333	202.933	27.8667	21.7333	32.3333	8.46667	8.33333	29.9333	10.8667	15	436.4	24.5333	49.9333	30.8	7.73333	24.5333	28.9333	12.7333	31.4667
Pr141		9.17323	13.8976	10.5906	6.85039	8.30709	7.12598	7.83465	6.5748	7.20472	4.37008	7.04724	6.45669	10.315	8.97638	5.66929	3.22835	5.70866	2.12598	2.91339	5	3.74016	2.67717	1.53543	1.73228	2.00787	1.65354	1.49606	4.76378	21.0236	40
Sr88		4.04724	13.9141	4.25829	4.57688	3.40804	2.47186	3.12563	4.46533	3.84221	4.46382	1.41558	3.12965	4.10452	6.92261	5.19698	4.35628	2.1392	4.77085	8.89849	10.5116	2.22362	7.47337	3.50251	3.14422	3.68291	4.75075	6.6809	7.92563	19.0799	27.4186
Nd146		8.928	14.328	11.608	6.736	7.952	6.872	8.024	6.816	7.288	4.528	7.264	6.544	10.76	9.288	5.544	3.528	5.584	2.168	3.152	4.976	3.816	2.816	1.696	1.912	2.248	1.936	1.816	5.44	19.936	34.568
Zr90		7.86381	14.2867	10.2695	9.7419	10.7476	10.7581	8.67905	7.64381	8.61429	4.56286	8.93714	9.81619	9.48952	6.18667	7.72857	4.25905	5.49619	1.80952	2.70286	4.6219	1.63429	2.0181	1.12286	1.16667	1.35524	1.5	1.67714	5.26476	23.34	32.5705
Hf178		11.2014	17.1731	14.2403	12.8622	14.2403	13.9576	12.3675	10.9541	12.2261	6.99647	12.0848	13.0035	13.5689	9.18728	10	6.25442	7.91519	2.61484	3.28622	5.053	3.03887	2.29682	2.26148	2.19081	3.28622	2.33216	2.19081	6.00707	22.0495	31.0954
Sm147		9.53202	13.8916	11.0591	5.98522	7.0936	6.57635	8.42365	6.37931	7.26601	5.36946	6.79803	6.62562	11.6256	9.55665	5.36946	4.26108	5.86207	2.06897	3.57143	4.95074	3.7931	2.93103	2.11823	2.51232	2.68473	2.36453	2.0936	6.15764	16.2315	24.6552
Eu151		6.88312	10.1299	7.5974	3.11688	3.50649	3.05195	5.84416	4.67532	4.22078	4.09091	3.63636	4.93506	8.57143	8.05195	3.76623	3.96104	4.35065	1.81818	4.09091	5.25974	3.83117	3.18182	2.27273	2.53247	3.11688	2.20779	3.11688	5.71429	14.3506	19.2208
Ti49		0.845062	1.59071	1.14332	0.994191	0.894772	0.845062	1.39187	1.24274	1.34216	0.894772	1.24274	1.29245	3.38025	3.92705	1.39187	1.98838	1.44158	1.78954	3.6288	3.87734	2.28664	2.98257	1.69012	1.78954	1.93867	1.64041	3.87734	4.42415	12.1788	16.8515
Gd158		8.29044	12.6103	10.4412	5.73529	6.65441	6.26838	8.41912	6.37868	7.20588	5.44118	7.15074	6.47059	11.6176	9.87132	5.27574	4.76103	6.13971	2.44485	3.63971	5.51471	3.41912	3.25368	2.42647	2.83088	3.08824	2.66544	2.8125	5.51471	12.2426	17.5919
Tb159		8.18182	12.2222	10	5.85859	6.46465	5.9596	8.18182	6.46465	6.76768	5.25253	6.9697	6.56566	11.2121	9.19192	5.35354	4.94949	5.85859	2.42424	3.43434	4.94949	3.23232	3.43434	2.62626	3.0303	3.13131	2.62626	2.92929	5.45455	8.9899	13.3333
Dy163		8.36795	12.1068	10.1039	5.57864	6.54303	5.91988	7.9822	6.21662	7.07715	5.53412	7.18101	6.48368	10.8754	9.22849	5.17804	5.05935	6.05341	2.56677	3.48665	4.36202	3.07122	3.36795	2.65579	2.95252	3.10089	2.65579	2.83383	5.32641	7.40356	11.543
Y89		7.89302	11.5372	10.0558	5.98372	6.53256	5.93256	7.31628	6.43721	7.19767	5.61395	7.32093	6.75814	10.7791	8.4907	5.47442	5.3093	6.24419	2.65349	3.25116	3.83023	2.90465	3.33488	2.77209	3.0907	3.01163	2.57442	2.76047	4.90233	5.62558	8.06047
Ho165		8.12081	12.1477	10.1342	5.83893	6.57718	6.1745	7.91946	6.30872	7.11409	5.63758	7.78523	6.91275	11.0067	9.32886	5.30201	5.2349	6.10738	2.61745	3.48993	4.22819	3.15436	3.48993	2.75168	3.08725	3.15436	2.75168	2.95302	5.16779	6.44295	9.26174
Er166		8.49315	12.6027	10.6164	6.27854	7.07763	6.41553	7.67123	6.46119	7.32877	5.91324	7.73973	7.12329	11.3699	8.85845	5.57078	5.41096	6.41553	2.71689	3.51598	3.90411	3.17352	3.40183	2.89954	3.08219	3.10502	2.67123	2.85388	5.06849	5.61644	8.58447
Tm169		8.38235	12.9412	10.7353	6.32353	7.05882	6.61765	7.64706	6.47059	7.5	6.02941	7.79412	7.20588	11.6176	9.11765	5.88235	5.29412	6.32353	2.64706	3.52941	3.97059	3.08824	3.38235	2.79412	3.08824	3.08824	2.64706	2.94118	4.85294	4.70588	7.20588
Yb172		8.93424	13.9909	11.4966	6.53061	7.59637	7.12018	8.04989	7.07483	8.04989	6.32653	7.80045	7.41497	12.2902	9.31973	6.05442	5.57823	6.84807	2.90249	3.51474	3.90023	3.12925	3.35601	2.78912	3.0839	3.12925	2.67574	2.97052	4.82993	4.42177	7.50567
Lu175		8.74074	13.9259	10.963	6.66667	8	7.55556	8.2963	7.40741	8.2963	6.37037	8	7.7037	12.4444	9.48148	6.07407	5.62963	6.96296	2.81481	3.40741	3.7037	3.25926	3.25926	2.81481	2.96296	2.96296	2.51852	2.96296	4.74074	4.14815	7.11111
Sc45		0.403086	0.683951	0.42037	0.44321	0.421605	0.551235	0.701852	0.580864	0.70679	0.61358	0.630864	0.609877	1.34444	1.45309	0.633333	1.01728	1.06173	1.62593	2.00617	2.13457	1.73519	2.25926	1.94568	2.21852	2.40494	1.74259	2.42469	2.27284	1.47407	1.12778
V51		0.403537	1.93537	0.189634	0.166951	0.193171	0.223902	0.0910976	0.30622	0.262561	0.130244	0.382927	0.93	0.36622	0.483293	0.418049	0.898171	0.302927	2.25768	2.93707	3.42622	2.03024	3.48549	2.67329	2.6561	3.15805	2.29159	4.17488	2.5289	2.87146	2.09134
Cr53		0	0.0124	0	0	0	0	0	0	0	0.00220571	0	0.00287619	0	0	0	0	0	0.183787	0.0616267	0.0630514	0.0644952	0.00269714	0.00129143	0.00159619	0.00064	0.0354171	0.00264381	0.202781	0.12869	0
Co59		0.0282857	0.0725714	0.0185714	0.0211429	0.0131429	0.00752381	0.0150476	0.0211429	0.0230476	0.00695238	0.0121905	0.00228571	0.0506667	0.0657143	0.0359048	0.101714	0.0291429	0.280571	0.373143	0.344667	0.470095	0.257333	0.278286	0.384762	0.430952	0.292	0.260952	0.411714	0.475238	0.340857
Ni60		0.0303265	0.0196327	0.0162092	0.00183163	0.00791837	0.000571429	0.00435204	0.00437755	0.00270408	0.0040102	0.00267347	0.00515816	0.00278061	0.00241327	0.0153418	0.00208163	0.00970408	0.0595204	0.032648	0.045051	0.0573827	0.0275102	0.00380612	0.0097449	0.00672449	0.0201786	0.00406122	0.0816531	0.125668	0.00340816
Zn		2.00727	1.86109	1.18327	0.314909	0.473091	0.373091	1.23236	0.757091	1.18291	1.04109	1.30164	2.45218	2.75327	2.01655	0.57	1.214	1.05655	1.232	2.52418	3.08018	1.87473	1.06418	1.90818	1.59564	1.80418	1.79836	1.56655	1.36455	2.25909	2.75
Ga		1.4775	3.5525	1.415	1.195	1.265	1.1925	1.4825	1.7225	1.2925	1.2575	1.615	2.06	2.7375	2.0775	1.4125	1.68	2.185	1.4775	1.6725	1.95	2.67	2.0375	1.98	1.7375	2.3825	1.74	2.2925	1.885	3.04	3.31
(La/Lu)N		0.866879	0.855496	0.846002	0.969907	0.908565	0.823121	0.898438	0.758333	0.796131	0.600775	0.842978	0.797276	0.811012	0.888672	0.851118	0.485197	0.75133	0.707237	0.774457	1.11667	0.989583	0.700758	0.411184	0.427083	0.5625	0.514706	0.375	0.800781	5.88914	7.81684
(La/Yb)N Slope of REE or REE fractionation		0.848103	0.851522	0.806734	0.990114	0.956841	0.873452	0.925939	0.793981	0.820501	0.604938	0.864543	0.828321	0.821187	0.904096	0.853881	0.489668	0.763935	0.685872	0.750806	1.0604	1.0307	0.680556	0.414973	0.410335	0.532609	0.484463	0.374046	0.785994	5.52472	7.40592
(La/Gd)N		0.913963	0.94475	0.88828	1.12741	1.09229	0.992144	0.885331	0.880635	0.916604	0.70337	0.943096	0.949214	0.868729	0.853576	0.979911	0.573717	0.852074	0.814258	0.725028	0.749959	0.943316	0.70196	0.476992	0.44701	0.539683	0.486335	0.395062	0.688395	1.9954	3.15977
(Gd/Yb)N fractionation of HREE		0.92794	0.901319	0.908197	0.878217	0.875999	0.880368	1.04587	0.901601	0.895153	0.860057	0.916708	0.872639	0.945273	1.05919	0.871385	0.853502	0.89656	0.842328	1.03556	1.41394	1.09263	0.969508	0.869978	0.917955	0.986893	0.996152	0.946803	1.14178	2.76872	2.34382
(La/Sm)N LREE fractionation		0.794917	0.857609	0.838647	1.08034	1.02466	0.945681	0.884855	0.880547	0.909019	0.712765	0.992027	0.927004	0.868134	0.881682	0.962807	0.64103	0.892429	0.962191	0.738889	0.835391	0.850309	0.77923	0.546404	0.503692	0.620795	0.548225	0.530719	0.616519	1.50503	2.25455
Eu* equal (SmN*GdN)0.5		8.88958	13.2355	10.7457	5.85893	6.8705	6.42052	8.42138	6.37899	7.23588	5.4052	6.97215	6.54764	11.6216	9.71271	5.32239	4.50413	5.99928	2.24907	3.60541	5.22512	3.60126	3.08814	2.26712	2.66685	2.87942	2.51048	2.42657	5.82731	14.0967	20.8262
Eu/Eu* equal (EuN/Eu*)		0.77429	0.765358	0.707018	0.531989	0.51037	0.475343	0.693966	0.732925	0.583312	0.756847	0.521555	0.753716	0.737541	0.829011	0.707621	0.879425	0.725195	0.808415	1.13466	1.00663	1.06384	1.03033	1.00248	0.949611	1.08247	0.87943	1.28448	0.980604	1.01802	0.922912
Ce* equal (2LaN+NdN)		24.0823	38.1552	30.1574	19.6681	22.489	19.3103	22.9314	18.0506	20.4979	12.1823	20.7517	18.828	30.9452	26.1399	15.8835	8.99096	16.047	6.14948	8.42978	13.2476	10.2666	7.3839	4.01081	4.44286	5.58133	4.52859	4.03822	13.0326	68.794	145.741
Ce/Ce* equal (3CeN/Ce*		1.03897	1.02097	1.01438	1.05178	1.0425	1.08797	0.996613	1.04582	1.00833	0.999736	1.04002	1.00644	0.970035	1.0168	1.04191	1.00798	1.04469	0.98443	0.966722	1.05184	1.03974	0.987222	0.973487	1.03201	0.959488	0.945238	0.944704	0.99498	0.949232	1.00379
Ti/Ti* = (Ti)cn/[(Gd)cn x (Dy)cn]0.5		0.101459	0.12874	0.111314	0.175763	0.135603	0.138725	0.169787	0.19735	0.187945	0.163058	0.173425	0.19954	0.300724	0.411447	0.266301	0.405137	0.236463	0.714369	1.01865	0.79055	0.705644	0.900992	0.665786	0.618992	0.626478	0.616556	1.37341	0.816303	1.27923	1.18256
Zr/Zr* = (Zr)cn/[(Nd)cn x (Sm)cn]0.5		0.852439	1.01266	0.906382	1.53427	1.431	1.6003	1.05567	1.1592	1.18377	0.925376	1.2718	1.49076	0.848458	0.656663	1.41652	1.09847	0.960647	0.854394	0.805581	0.931206	0.429563	0.702449	0.592414	0.532311	0.551655	0.701077	0.860133	0.909646	1.29748	1.11566
Sr/Sr* = (Sr)cn/[(Ce)cn x (Nd)cn]0.5		0.469019	1.02009	0.391399	0.671561	0.432319	0.35632	0.399783	0.681829	0.542227	1.04113	0.195821	0.486786	0.395573	0.763132	0.939748	1.33439	0.382955	2.28095	3.04106	2.18647	0.603449	2.857	2.35747	1.83932	1.83851	2.85837	4.39638	1.63445	0.915917	0.667817
