# Supplementary material for: Integrated remote sensing and geochemical data of Shadli mineralized metavolcanics (Egypt): mantle plume-driven magmatism during subduction–rift transition
Source: Sci Rep. 2026 Jul 14;16:22039. doi: 10.1038/s41598-026-60562-2 (PMC13369896; doi:10.1038/s41598-026-60562-2)
Supplement: Supplementary file 3 — Supplementary Information 3. [file 41598_2026_60562_MOESM3_ESM.xlsx]

## Sheet: Supp. Table 3a
Suppl. Table3a. Representative microprobe analyses (wt%) of plagioclase, amphibole, clinopyroxene,epidote, chlorite, and serpentine from WRAM metavolcanics.
Rock name	Meta-andesite and Metabasaltic andesite			Metabasalt					Alkali- metabasalt		Metadacite			Metabasalt						Alkali- metabasalt		Alkali-metabasalt				Metabasalt		Meta- rhyolite	Metadacite		Metaandesite& Metabasaltic andesite		Metarhyolite		Meta- dacite	Talc rock
Mineral	Plagiocalse													Amphibole								Clinopyroxene				Epidote					Chlorite					Serpentine
Sample No.	Sr9	Sr.9	Sr.9	Sr.16	Sr.19	Sr.19	Sr.19	Sr.19	Sh.17	Sh.17	Sr.80	Sr.80	Sr.80	Sr.19	Sr.19	Sr.36	Sr.37	Sr.76	Sr.77	Sr.42	Sr.17	Sh17	Sh17	Sr42	Sr42	Sr19	Sr19	Sr.55	Sr80	Sr.82	Sr9	Sr23	Sr.52	Sr69	Sr81	Sh6	Sh.9	Sh.9	Sh14
SiO2	71.2549	78.7983	69.2947	70.4881	68.63	68.273	67.229	68.322	54.072	57.103	70.7952	72.6474	76.4378	53.774	52.881	44.534	43.415	53.4312	52.3452	44.892	45.795	47.968	49.238	48.127	49.723	37.953	37.812	38.103	38.016	38.034	39.558	39.3	38.9	39.145	39.67	42.789	44.185	43.873	42.902
TiO2	0.007154	0.02004	0	0.00618	0	0.009	0	0	0.089	0.057	0.009135	0	0	0.076	0.052	0.1651	0.191	0.06781	0.059	2.1191	2.048	2.063	1.572	1.132	2.234	0.23	0.359	0.036	0.047	0.053	0.035	0.032	0.038	0.031	0.037	0	0	0	0
Al2O3	22.2265	15.1593	22.0606	21.5383	19.584	20.553	21.32	20.715	28.394	26.758	22.0499	21.2017	17.5427	2.546	2.498	13.2915	14.856	3.0173	2.8942	6.792	6.435	5.154	4.002	5.245	4.107	24.586	22.279	25.012	24.772	24.411	8.818	8.612	8.931	8.92	8.73	0.264	0.203	0.304	0.234
Cr2O3	0.011242	0.02004	0.02754	0.02575	0	0.007	0	0	0	0.031	0.011165	0	0	0.026	0.099	0.004	0	0.065	0.0543	0.033	0.023	0.011	0.022	0.18	0.13	0.27	0.015	0	0	0	0	0	0	0	0	0.0031	0.004	0.0024	0.0029
FeO*	0.024528	0.024048	0	0.24102	0.028	0.093	0	0.001	0.545	0.417	0.065975	0.02072	0.05353	13.466	13.525	15.771	15.945	13.237	13.6014	18.132	18.217	10.719	11.667	10.992	11.123	10.576	12.762	11.01	10.804	11.123	2.553	2.4	2.5	2.423	2.6	0.778	0.744	0.756	0.724
MnO	0.003066	0.004008	0.01122	0.01957	0	0.003	0.015	0	0	0	0.001015	0	0	0.43	0.55	0.5201	0.482	0.413	0.521	0.319	0.33	0.227	0.239	0.231	0.313	0.544	0.167	0.214	0.197	0.201	0.088	0.083	0.088	0.068	0.081	0.097	0.066	0.089	0.045
MgO	0	0	0	0	0	0	0.006	0	0.084	0.063	0	0	0	15.139	14.695	18.5937	18.068	14.902	14.8562	11.797	11.61	12.459	12.455	12.452	12.623	0.069	0.061	0.043	0.031	0.023	28.885	29.113	29.5	28.63	27.9	38.015	37.513	37.245	38.123
CaO	0.994406	0.614226	1.04754	0.53869	0.191	0.622	1.513	0.484	11.286	9.123	1.07793	0.358456	0.89284	12.709	12.401	0.7983	1.022	12.671	12.9814	9.9671	9.611	19.576	20.688	20.113	19.345	23.122	23.496	23.418	23.628	23.718	0.931	0.939	0.919	0.93	0.934	0.056	0.078	0.065	0.089
Na2O	5.44113	4.1583	5.87622	7.71264	11.069	9.972	9.228	10.443	4.041	5.49	5.13082	5.21004	4.37229	0.183	0.187	1.7023	1.25	0.165	0.171	2.872	2.389	0.493	0.5	0.491	0.486	0	0	0	0	0	0.09	0.08	0.1	0.069	0.07	0.037	0.029	0.047	0.051
K2O	0.17885	0.06513	0.0969	0.10403	0.078	0.072	0.088	0.064	0.268	0.423	0.051765	0.111888	0.05252	0.063	0.06	0.027	0.022	0.057	0.066	0.3902	0.515	0	0.002	0.00234	0.0016	0.001	0.004	0	0	0	0.036	0.029	0.036	0.038	0.031	0	0	0	0
NiO	0	0.046092	0.00306	0	0.007	0	0.014	0.017	0.006	0	0.01421	0	0	0.001	0.007	0.021	0.048	0.004	0.005	0	0	0.001	0	0	0	0	0	0	0	0	0	0	0	0	0	0.022	0.017	0.014	0.011
Total	100.142	98.9094	99.452	100.674	99.587	99.604	99.413	100.046	98.785	99.465	99.2071	99.5503	99.3517	98.413	96.955	95.428	95.299	98.0303	97.5547	97.3134	96.973	98.671	100.385	98.9653	100.086	97.351	96.955	97.22	97.495	97.563	80.994	80.588	81.012	80.254	80.053	82.0611	82.839	82.3954	82.1819
Mg#	–	–		–	–	–	–	–			–	–	–	0.668862	0.683154	0.782828	0.667112	0.409696	0.797808	0.546596	0.565727	0.67447	0.655523	0.691758	0.69214	0.01276	0.00938032	0.00767774	0.00565217	0.00407972	0.952759	0.96005	0.958977	0.95903	0.955073	0.988649	0.988996	0.988741	0.989458
An	8.99643	7.47559	8.8803	3.68488	0.940249	3.31688	8.26041	2.4875	59.6591	46.6386	10.3408	3.61365	10.069	–	–	–	–	–	–	–	–	–	–	–	–	–	–				-		-		-	-	-	-	-
Wo	–	–	–	–	–	–	–	–			–	–	–	–	–	–	–	–	–	–	–	43.0902	43.7821	43.594	42.1912	–	–				-		-		-	-	-	-	-
En	–	–	–	–	–	–	–	–			–	–	–	–	–	–	–	–	–	–	–	38.1628	36.6796	37.5571	38.3105	–	–				-		-		-	-	-	-	-
Fs	–	–	–	–	–	–	–	–			–	–	–	–	–	–	–	–	–	–	–	18.747	19.5383	18.8489	19.4983											-	-	-	-
XFe+3	–	–	–	–	–	–	–	–			–	–	–	–	–	–	–	–	–	–	–	–	–	–	–	1.35883	1.09497	1.30839	1.29555	1.2636	-	-	-	-	-	-	-	-	-
XCr+3	–	–	–	–	–	–	–	–			–	–	–	–	–	–	–	–	–	–	–	–	–	–	–	0.467442	0.0999698	0.308391	0.295551	0.263595	-	-	-	-	-	-	-	-	-
XAl+3	–	–	–	–	–	–	–	–			–	–	–	–	–	–	–	–	–	–	–	–	–	–	–	0.765116	0.20172	0.736091	0.711566	0.623749	-	-	-	-	-	-	-	-	-
T °C: (Helz, 1982)																				942.964	940.714
T °C: ( Liao et al., 2021)																				850.144	842.278
T °C: (Ridolfi et al., 2010)																				687.83	852.998
T °C: (Putirka, 2008)																						1032.63	1073.08	1000.75	1052.63
∆NNO (Ridolfi et al., 2010)																				2.00979	0.86655
logfO2(Ridolfi et al., 2010)																				-14.5395	-11.9208
H2Omelt (wt.%)(Ridolfi et al., 2010)																				5.26189	4.06401
P (Schmidt 1990, P(3.0 Kbar)																				2.18258	1.85849
P (Andesron, smith 1995																				2.76501	2.45831
P (Hammarstrom & Zen 86, P																				2.18258	1.85849
P (Hollister et al. 87, P2-8 kbar																				2.18258	1.85849
P (Johnson and Rutherford (1989)																				1.67199	1.39944
Average pressure (kbar)																				2.19695	1.88664
Depth																				5.93177	5.09394
Total iron as FeO*. Mg#=Mg/(Mg+Fe) atomic ratio.
Helz's equation [T (°C) = 273 * Ti + 877] on primary amphiboles
Helz, R.T., 1982: phase relation and composition of amphiboles product in studies of the melting behaviour of rocks. Mineralogical Society of America 9b, 279-346.
Liao, Y., Wei, C., & Rehman, H. U. (2021). Titanium in calcium amphibole: Behavior and thermometry. American Mineralogist, 106(2), 180-191.
Ridolfi, F., Renzulli, A., Puerini, M., 2010. Stability and chemical equilibrium of amphibole in calc-alkaline magmas: an overview, new thermobarometric formulations and application to subduction-related volcanoes. Contrib. Mineral. Petrol. 160, 45–66.
Putirka, K., 2008. Thermometers and Barometers for Volcanic Systems. In: Putirka, K., Tepley, F. (Eds.), Minerals, Inclusions and Volcanic Processes, Reviews in Mineralogy and Geochemistry, Mineralogical Soc. Am. 69, 61–120

## Sheet: Supp. Table 3b
Suppl. Table3c. Representative SEM-EDS analyses (wt%) of sulfides and associated minerals
Sample No.	Sr44						Sr.47								Sr69									Sr76											Sr77a														Sr77b
Point No.	16	19	20	18	17		98	101	103	102	104	99	100		12	15	11	13	14	10	7	9		86	87	94	96	97	95	90	92	91	93		6	7	9	11	8		12	10	1	2	5	3	4		1
Mineral name	Pyrite			Goethite	Hematite		Pyrite			Goethite	Hematite	Quartz			Pyrite		Goethite			Hematite	illite	Quartz		Pyrite			Hematite		Ilmenite	Actinolite		Oligoclase	Chlorite		Pyrite				Chalcopyrite		Sphalerite	Hematite	Epidote			Actinolite	Oligoclase		Pyrite
Si	0.1	0.1	0.1	0.9	1.1		0.1	0.1	0.1	0.8	0.9	46.6	44.8		0.1	0.1	1.6	1.8	2	1.9	24.2	42.6		0.1		0.1	0.1	0.1		25.6	24.5	27.9	14					0.1		0.1	0.1		17.8	19.8	18.1	25.4	28.2		0.1
Al	0.1			0.8	0.1				0.1	0.1	0.5							0.2		0.1	18.4	2.6			0.1	0.1	0.1			1.8	2.7	13.4	13.2								0.1	0.1	12.9	10	11.5	2.1	13.3
Ca				0.1	0.1			0.1	0.1			0.1					0.6	0.3	0.4	0.7	0.2	0.1								8.2	6.9	4.5	0.2							0.1	0.1		16.2	13.3	16.6	8.4	4.4
Na				0.2	0.2			0.2		0.2	0.1	0.1	0.1			0.1	0.1	0.2	0.1	0.1	0.2	1.8			0.2	0.1				0.4	0.5	6	0.1								3.8			0.2		0.4	6.1		0.1
K				0.1											0.1						8.2										0.1										0.3			0.1		0.1
Ti																			0.3		0.1						0.1		29.5	0.3	0.1											0.2	0.1			0.2
Mg				0.1	0.1					0.3	0.3						0.3	0.2		0.2	0.9							0.1		11.1	10.3		13.1		0.1						0.1			2.8		9.9
Fe	46.3	46.1	46.3	61.7	68.3		45.9	45.4	46.3	61.4	75		3.1		46.2	46.2	61.3	61.6	61.8	72.6	1			46.5	46.2	44.3	72.8	73.6	36.4	7.9	11	0.3	17.3		45.3	45.9	45.4	45.8	28.5	28.1	9.8	74.1	11	11.5	12.5	9.1	0.1		45.6
S	53.5	53.6	53.4	0.4	0.1		53.7	53.2	53.3	0.1	0.1				53.5	53.5	0.3		0.1	0.3	0.1			53.5	53.3	53	0.1	0.1	0.1						54.7	53.8	54.3	54	32.8	32.4	31.5								53.8
Cu				0.8																																			38.7	39.2
Zn																																									54.2
Mn																						0.2			0.2				1.7	0.3	0.5		0.2										0.1			0.4
Ni			0.2
Cr			0.1																0.1	0.1										0.1															0.1	0.2			0.1
Pb
Co																										1.4
V																											0.3															0.3	0.3
Au																													0.3
Ag		0.2					0.3		0.2						0.2	0.2					0.2					0.2				0.1		0.1	0.3			0.2	0.3							0.2					0.3
La								1																		0.8
In																						0.9
Cl																				0.2
Sb
As
Convertion of cation to oxide
Oxides wt%
SiO2	0.21392	0.21392	0.21392	1.92528	2.35312	0	0.21392	0.21392	0.21392	1.71136	1.92528	99.6867	95.8362	0	0.21392	0.21392	3.42272	3.85056	4.2784	4.06448	51.7686	91.1299	0	0.21392	0	0.21392	0.21392	0.21392	0	54.7635	52.4104	59.6837	29.9488	0	0	0	0	0.21392	0	0.21392	0.21392	0	38.0778	42.3562	38.7195	54.3357	60.3254	0	0.21392
Al2O3	0.18895	0	0	1.5116	0.18895	0	0	0	0.18895	0.18895	0.94475	0	0	0	0	0	0	0.3779	0	0.18895	34.7668	4.9127	0	0	0.18895	0.18895	0.18895	0	0	3.4011	5.10165	25.3193	24.9414	0	0	0	0	0	0	0	0.18895	0.18895	24.3745	18.895	21.7293	3.96795	25.1303	0	0
CaO	0	0	0	0.13992	0.13992	0	0	0.13992	0.13992	0	0	0.13992	0	0	0	0	0.83952	0.41976	0.55968	0.97944	0.27984	0.13992	0	0	0	0	0	0	0	11.4734	9.65448	6.2964	0.27984	0	0	0	0	0	0	0.13992	0.13992	0	22.667	18.6094	23.2267	11.7533	6.15648	0	0
Na2O	0	0	0	0.2696	0.2696	0	0	0.2696	0	0.2696	0.1348	0.1348	0.1348	0	0	0.1348	0.1348	0.2696	0.1348	0.1348	0.2696	2.4264	0	0	0.2696	0.1348	0	0	0	0.5392	0.674	8.088	0.1348	0	0	0	0	0	0	0	5.1224	0	0	0.2696	0	0.5392	8.2228	0	0.1348
K2O	0	0	0	0.12046	0	0	0	0	0	0	0	0	0	0	0.12046	0	0	0	0	0	9.87772	0	0	0	0	0	0	0	0	0	0.12046	0	0	0	0	0	0	0	0	0	0.36138	0	0	0.12046	0	0.12046	0	0	0
TiO2	0	0	0	0	0	0	0	0	0	0	0	0	0	0	0	0	0	0	0.50043	0	0.16681	0	0	0	0	0	0.16681	0	49.2089	0.50043	0.16681	0	0	0	0	0	0	0	0	0	0	0.33362	0.16681	0	0	0.33362	0	0	0
MgO	0	0	0	0.16582	0.16582	0	0	0	0	0.49746	0.49746	0	0	0	0	0	0.49746	0.33164	0	0.33164	1.49238	0	0	0	0	0	0	0.16582	0	18.406	17.0795	0	21.7224	0	0.16582	0	0	0	0	0	0.16582	0	0	4.64296	0	16.4162	0	0	0
FeO	59.5649	59.3077	59.5649	79.377	87.8679	0	59.0503	58.4071	59.5649	78.9911	96.4875	0	3.98815	0	59.4363	59.4363	78.8624	79.2484	79.5057	93.3999	1.2865	0	0	59.8222	59.4363	56.9919	93.6572	94.6864	46.8286	10.1633	14.1515	0.38595	22.2565	0	58.2784	59.0503	58.4071	58.9217	36.6653	36.1506	12.6077	95.3296	14.1515	14.7948	16.0813	11.7071	0.12865	0	58.6644
CuO	0	0	0	1.1	0	0	0	0	0	0	0	0	0	0	0	0	0	0	0	0	0	0	0	0	0	0	0	0	0	0	0	0	0	0	0	0	0	0	48.4447	49.0706	0	0	0	0	0	0	0	0	0
MnO2	0	0	0	0	0	0	0	0	0	0	0	0	0	0	0	0	0	0	0	0	0	0.3165	0	0	0.3165	0	0	0	2.69025	0.47475	0.79125	0	0.3165	0	0	0	0	0	0	0	0	0	0.15825	0	0	0.633	0	0	0
Cr2O3	0	0	0.14615	0	0	0	0	0	0	0	0	0	0	0	0	0	0	0	0.14615	0.14615	0	0	0	0	0	0	0	0	0	0.14615	0	0	0	0	0	0	0	0	0	0	0	0	0	0	0.14615	0.2923	0	0	0.14615
[truncated: 18 more columns]

## Sheet: Supp. Table 3c
Suppl. Table 3c. Representative trace and rare earth elements (ppm) of plagioclases, amphiboles, and clinopyroxene from WRAM metavolcanic rocks
Rock name	Metabasalt	Alkali metabasalt	Metabasalt				Alkali metabasalt	Alkali metabasalt
Mineral	Plagioclase		Amphibole					Clinopyroxene
Sample No.	Sr19	Sh.17	Sr.19	Sr.37	Sr.37	Sr.37	Sh.17	Sh.17	Sh.17
Li	5.31303	3.60162	45.2984	35.1562	36.0837	41.6139	43.0174	0.462617	0.699232
B	13.6075	13.6209	7.23894	6.07142	4.38482	4.12968	5.37349	21.7857	22.1484
Si	0.00403254	0.0951021	0.043672	0.0622676	0.122407	0.108432	0.0512842	0.369192	0.469043
Ca	6.50651	5.90036	1.29274	1.65463	0.78201	0.805857	1.93838	10.6716	10.956
Ca	6.56075	6.0571	1.48729	1.80122	0.813431	0.845609	0.562927	10.6123	11.0981
Sc	7.98814	6.85688	25.9176	44.6779	12.1497	9.28184	23.9835	72.8175	73.1895
Ti	122.449	150.321	1265.72	1290.12	1248.7	1250.52	1285.71	12880.5	12451.7
V	1.76875	1.33431	145.916	191.911	112.977	126.541	133.927	270.463	270.172
Cr	3.52094	2.44148	45.1944	52.0495	37.4051	32.919	42.9168	0	0
Co	0.52847	1.33328	70.1938	69.9211	67.3339	67.7554	68.9235	69.7941	69.3871
Ni	1.0559	2.0924	165.927	142.115	144.691	152.671	161.819	10.5646	10.9113
Rb	20.9239	14.571	0.294729	0.19836	0.179387	0.267232	0.239167	3.1862	3.71099
Sr	32.3826	173.486	2.24863	4.99664	0.954795	0.926484	1.64927	21.307	18.7612
Y	2.38957	1.89385	3.61083	5.03798	2.37221	2.0856	4.91647	128.297	135.781
Zr	36.3024	28.4203	4.92368	4.37289	3.87265	3.11848	2.84195	556.362	561.108
Nb	0.582105	0.457174	0.089716	0.0773791	0.0566502	0.0675126	0.091836	55.2857	59.511
Cs	0.360047	0.250564	0	0	0	0	0	0	0
Ba	84.9207	97.5137	1.02482	1.35369	0.175351	0.212853	0.651095	21.6066	22.0121
La	4.52468	4.15674	0.189843	0.292462	0.144205	0.0784878	0.164826	76.8167	80.1289
Ce	6.1951	5.54975	0.402741	0.504326	0.250796	0.164795	0.380935	244.225	251.191
Pr	0.879641	0.757415	0.0429385	0.0584861	0.0262721	0.0250188	0.04284	35.935	33.6983
Nd	2.95556	2.47754	0.280937	0.369973	0.182513	0.1268	0.270137	147.601	139.106
Sm	0.413618	0.368166	0.209848	0.189911	0.0994669	0.0799459	0.119274	32.9361	29.5892
Eu	0.098257	0.264451	0.0741048	0.0585288	0.0372382	0.0288656	0.063037	5.25406	4.9837
Gd	0.373764	0.277175	0.311849	0.389297	0.211595	0.153796	0.271858	28.0343	27.9727
Tb	0.0505996	0.0418312	0.0569284	0.0791483	0.0451395	0.0433419	0.0541593	4.34362	4.71874
Dy	0.337811	0.282983	0.470739	0.723576	0.441269	0.376627	0.629279	27.2119	29.5824
Ho	0.0728019	0.0511719	0.139285	0.192807	0.105446	0.0864948	0.163289	5.15143	5.48932
Er	0.223112	0.186969	0.591523	0.70824	0.309792	0.266003	0.450178	14.0677	13.9735
Tm	0.0350891	0.0294044	0.091873	0.128885	0.0509783	0.035688	0.101986	2.04829	2.17238
Yb	0.239186	0.185043	0.814693	1.10928	0.376139	0.275688	0.561956	13.7366	12.9879
Lu	0.0402249	0.035643	0.130174	0.197356	0.0541521	0.045925	0.091857	1.83349	2.01236
Hf	0.88703	0.730382	0.250912	0.409533	0.255436	0.19697	0.331874	18.878	18.5901
Ta	0.0697474	0.05771	0	0	0	0	0	2.54497	2.79125
Pb	3.51357	2.7253	0.559124	0.755725	0.249732	0.249341	0.61038	1.40175	1.73345
Th	0.967169	0.787535	0.170285	0.135938	0.051027	0.0217937	0.092867	0.286533	0.251673
U	0.313107	0.219	0.089236	0.0425991	0.0218113	0.0119057	0.062873	0.0913544	0.0839834
ΣREE	16.4394	14.6643	3.80748	5.00227	2.335	1.78748	3.36561	639.195	637.607
ΣLREE	15.4406	13.8512	1.51226	1.86299	0.952086	0.657709	1.31291	570.802	566.67
ΣHREE	0.998825	0.813045	2.29522	3.13929	1.38291	1.12977	2.0527	68.393	70.9366
(La/Lu)N	11.6756	12.105	0.151376	0.153818	0.276409	0.177394	0.186252	4.34876	4.13305
Sr/Sr*	0.552482	3.41561	0.488036	0.844477	0.325802	0.467905	0.37534	0.00819282	0.00732718
Eu/Eu*	0.761753	2.52345	0.883022	0.656148	0.782431	0.793521	1.06709	0.527063	0.528041
Normalization values
REE normalized by CI (chondrite)normalized after McDonough, W.F. & Sun, S.-S. (1995): The composition of the Earth. Chem. Geol. 120, 223-253
B	15.1194	15.1343	8.04326	6.74602	4.87202	4.58853	5.97054	24.2064	24.6094
Li	3.54202	2.40108	30.1989	23.4375	24.0558	27.7426	28.6783	0.308411	0.466155
Cs133	1.89499	1.31876	0	0	0	0	0	0	0
Rb85	9.09734	6.33522	0.128143	0.0862434	0.0779943	0.116188	0.103986	1.38531	1.61347
Ba137	35.2368	40.4621	0.425236	0.561698	0.0727599	0.0883208	0.270164	8.9654	9.13365
Th232	33.3507	27.1564	5.87189	4.68751	1.75955	0.751506	0	9.88046	8.67838
U238	42.3118	29.5945	12.0589	5.75663	2.94747	1.60888	0	12.3452	11.3491
Nb93	2.42544	1.90489	0.373817	0.322413	0.236042	0.281302	0.38265	230.357	247.962
Ta181	5.12849	4.24338	0	0	0	0	0	187.13	205.239
La139	19.0915	17.539	0.801025	1.23402	0.608459	0.331172	0.695468	324.121	338.097
Ce140	10.1062	9.05343	0.657	0.822718	0.409129	0.268833	0.621427	398.41	409.774
Pb208	1.4225	1.10336	0.226366	0.305961	0.101106	0.100948	0	0.567509	0.701802
Pr141	9.47889	8.1618	0.462699	0.630238	0.283104	0.269599	0.461638	387.23	363.128
Sr88	4.46657	23.9291	0.310156	0.689192	0.131696	0.127791	0.227486	2.9389	2.58776
Nd146	6.4673	5.4213	0.614742	0.80957	0.399371	0.277461	0.591109	322.978	304.389
Zr90	9.50324	7.43987	1.28892	1.14473	1.01378	0.816356	0.743965	145.644	146.887
Hf178	8.61194	7.09109	2.43604	3.97605	2.47996	1.91233	0	183.281	180.487
Sm147	2.79472	2.48761	1.41789	1.28319	0.672074	0.540175	0.805905	222.541	199.927
Eu151	1.74524	4.69717	1.31625	1.03959	0.661425	0.512711	1.11966	93.3225	88.5205
Ti49	0.278293	0.34164	2.87663	2.9321	2.83796	2.84209	2.92208	29.2738	28.2993
Gd158	1.87821	1.39284	1.56708	1.95627	1.06329	0.772846	1.36612	140.876	140.566
Tb159	1.40165	1.15876	1.57696	2.19247	1.2504	1.20061	1.50026	120.322	130.713
Dy163	1.37322	1.15034	1.91357	2.94137	1.79378	1.53101	2.55804	110.617	120.254
Y89	1.52202	1.20627	2.29989	3.2089	1.51096	1.32841	3.13151	81.7176	86.4849
Ho165	1.33337	0.937215	2.551	3.53126	1.93124	1.58415	2.99064	94.3486	100.537
Er166	1.39445	1.16856	3.69702	4.4265	1.9362	1.66252	2.81361	87.9229	87.3341
Tm169	1.42061	1.19046	3.71955	5.21802	2.0639	1.44486	4.12897	82.9267	87.9505
Yb172	1.48563	1.14933	5.06021	6.88991	2.33626	1.71234	3.49041	85.3206	80.6704
Lu175	1.63516	1.4489	5.29163	8.02258	2.2013	1.86687	3.73402	74.5319	81.8033
Sc45	1.34935	1.15826	4.37798	7.54693	2.05231	1.56788	0.0560598	12.3003	12.3631
V51	0.0315848	0.0238269	2.60565	3.42698	2.01745	2.25966	2.39155	4.8297	4.8245
Cr53	0.00132866	0.000921313	0.0170545	0.0196413	0.0141151	0.0124223	0.016195	0	0
Co59	0.00105694	0.00266657	0.140388	0.139842	0.134668	0.135511	0.137847	0.139588	0.138774
Ni60	0.000100562	0.000199276	0.0158026	0.0135347	0.0137801	0.0145401	0.0154114	0.00100615	0.00103917
(La/Lu)N	11.6756	12.105	0.151376	0.153818	0.276409	0.177394	0.186252	4.34876	4.13305
(La/Yb)N Slope of REE or REE fractionation	12.8508	15.2601	0.158299	0.179105	0.260441	0.193403	0.199251	3.79886	4.19109
(La/Gd)N	10.1647	12.5922	0.511158	0.630802	0.572241	0.428509	0.509083	2.30075	2.40525
(Gd/Yb)N of HREE fractionation of	1.26425	1.21187	0.309687	0.283932	0.455124	0.451338	0.391393	1.65114	1.74248
(La/Sm)N of LREE fractionation	6.83127	7.05055	0.564942	0.961683	0.905346	0.613083	0.862965	1.45645	1.6911
Eu* equal (SmN*GdN)0.5	2.29108	1.86141	1.49062	1.58438	0.845346	0.646121	1.04927	177.061	167.64
Eu/Eu* equal (EuN/Eu*)	0.761753	2.52345	0.883022	0.656148	0.782431	0.793521	1.06709	0.527063	0.528041
Ce* equal (2LaN+NdN)	44.6502	40.4993	2.21679	3.27761	1.61629	0.939805	1.98205	971.221	980.583
Ce/Ce* equal (3CeN/Ce*	0.679025	0.670637	0.889122	0.753036	0.759385	0.858155	0.940585	1.23065	1.25366
Ti/Ti* = (Ti)cn/[(Gd)cn x (Dy)cn]0.5	0.173285	0.269901	1.66118	1.22233	2.05492	2.61278	1.56312	0.234504	0.217664
Zr/Zr* = (Zr)cn/[(Nd)cn x (Sm)cn]0.5	2.23533	2.02592	1.38057	1.12314	1.95681	2.10868	1.0779	0.543252	0.595432
Sr/Sr* = (Sr)cn/[(Ce)cn x (Nd)cn]0.5	0.552482	3.41561	0.488036	0.844477	0.325802	0.467905	0.37534	0.00819282	0.00732718
REE normalized by Pyrolite (primitive mantle)normalized after McDonough, W.F. & Sun, S.-S. (1995): The composition of the Earth. Chem. Geol. 120, 223-253
B	45.3583	45.403	24.1298	20.2381	14.6161	13.7656	17.9116	72.6191	73.8281
Li	3.32064	2.25102	28.3115	21.9726	22.5523	26.0087	26.8859	0.289136	0.43702
Cs133	17.1451	11.9316	0	0	0	0	0	0	0
Rb85	34.8731	24.285	0.491215	0.3306	0.298978	0.445386	0.398612	5.31034	6.18498
Ba137	12.8668	14.7748	0.155275	0.205105	0.0265684	0.0322505	0.0986507	3.27373	3.33517
Th232	12.1657	9.90611	2.14195	1.70991	0.641849	0.274134	0	3.60419	3.1657
U238	15.424	10.7882	4.39586	2.09848	1.07445	0.586488	0	4.50021	4.13711
Nb93	0.884659	0.694793	0.136347	0.117597	0.0860945	0.102603	0.139568	84.0208	90.4422
Ta181	1.88507	1.55973	0	0	0	0	0	68.7831	75.4391
La139	6.98253	6.41472	0.292968	0.451331	0.222538	0.121123	0.254361	118.544	123.656
Ce140	3.69857	3.31328	0.240442	0.30109	0.149729	0.0983848	0.227424	145.806	149.965
Pb208	23.4238	18.1687	3.72749	5.03816	1.66488	1.66228	0.2856	9.34498	11.5563
Pr141	3.46315	2.98195	0.169049	0.23026	0.103433	0.0984991	0	141.476	132.67
Sr88	1.62727	8.71789	0.112997	0.251088	0.0479796	0.046557	0.0828779	1.07071	0.942775
Nd146	2.36445	1.98203	0.22475	0.295979	0.14601	0.10144	0.21611	118.081	111.285
Zr90	3.45737	2.70669	0.468922	0.416465	0.368824	0.296998	0.270662	52.9868	53.4389
Hf178	3.13438	2.58086	0.886615	1.44711	0.902601	0.696008	0	66.7066	65.6895
Sm147	1.01876	0.906812	0.516866	0.467762	0.244992	0.196911	0.293778	81.1235	72.8799
Eu151	0.638032	1.71721	0.4812	0.380057	0.241807	0.187439	0.409331	34.1172	32.3617
Ti49	0.101617	0.124748	1.05039	1.07064	1.03627	1.03778	1.06698	10.6892	10.3334
Gd158	0.687066	0.509513	0.573252	0.71562	0.388961	0.282714	0.499739	51.5337	51.4204
Tb159	0.511107	0.422538	0.575034	0.799477	0.455955	0.437797	0.547064	43.875	47.6641
Dy163	0.501203	0.419856	0.698426	1.07356	0.654702	0.558794	0.933648	40.3737	43.8908
Y89	0.555714	0.440429	0.839729	1.17162	0.551676	0.485023	1.14337	29.8364	31.577
Ho165	0.488603	0.343436	0.934797	1.294	0.70769	0.580502	1.0959	34.5734	36.8411
Er166	0.509388	0.426869	1.35051	1.61699	0.707287	0.607313	1.0278	32.1179	31.9029
Tm169	0.516015	0.432418	1.35107	1.89537	0.749681	0.524823	1.49979	30.1219	31.9467
Yb172	0.542373	0.419598	1.84738	2.51536	0.852922	0.625142	1.27428	31.1488	29.4511
Lu175	0.595925	0.528045	1.92851	2.92379	0.802253	0.680371	1.36084	27.1627	29.8127
Sc45	0.493095	0.423264	1.59985	2.75789	0.749981	0.572953	1.48046	4.49491	4.51787
V51	0.0215701	0.0162721	1.77947	2.34038	1.37777	1.54318	1.63325	3.29833	3.29478
Cr53	0.00134131	0.000930088	0.0172169	0.0198284	0.0142495	0.0125406	0.0163493	0	0
Co59	0.00503304	0.0126979	0.668512	0.665916	0.641275	0.645289	0.656414	0.664706	0.66083
Ni60	0.000538724	0.00106755	0.0846568	0.0725076	0.0738221	0.0778935	0.0825609	0.00539011	0.00556698
(La/Lu)N	11.7171	12.1481	0.151914	0.154365	0.277392	0.178025	0.186914	4.36423	4.14775
(La/Yb)N Slope of REE or REE fractionation	12.874	15.2878	0.158586	0.17943	0.260913	0.193753	0.199612	3.80574	4.19868
(La/Gd)N	10.1628	12.5899	0.511063	0.630685	0.572135	0.42843	0.508988	2.30033	2.4048
(Gd/Yb)N of HREE fractionation of	1.26678	1.21429	0.310306	0.2845	0.456034	0.45224	0.392175	1.65444	1.74596
(La/Sm)N of LREE fractionation	6.85393	7.07392	0.566815	0.964872	0.908348	0.615116	0.865827	1.46128	1.69671
Eu* equal (SmN*GdN)0.5	0.836634	0.67973	0.544329	0.578567	0.308695	0.235944	0.383161	64.6575	61.2169
Eu/Eu* equal (EuN/Eu*)	0.762618	2.52632	0.884024	0.656893	0.78332	0.794422	1.0683	0.527661	0.52864
Ce* equal (2LaN+NdN)	16.3295	14.8115	0.810685	1.19864	0.591087	0.343686	0.724832	355.17	358.596
Ce/Ce* equal (3CeN/Ce*	0.679488	0.671092	0.889774	0.753579	0.759934	0.858791	0.941283	1.23158	1.2546
Ti/Ti* = (Ti)cn/[(Gd)cn x (Dy)cn]0.5	0.173166	0.269716	1.66003	1.22149	2.05351	2.61098	1.56205	0.234342	0.217514
Zr/Zr* = (Zr)cn/[(Nd)cn x (Sm)cn]0.5	2.22764	2.01895	1.37582	1.11927	1.95008	2.10143	1.07419	0.541383	0.593384
Sr/Sr* = (Sr)cn/[(Ce)cn x (Nd)cn]0.5	0.550272	3.40194	0.486083	0.841098	0.324498	0.466033	0.373838	0.00816004	0.00729786

## Sheet: Supp. Table 3d
Suppl. Table 3d. Calculated melts in equilibrium with amphiboles, and clinopyroxene from WRAM metavolcanic rocks
Rock name		Alkali-metabasalt
Mineral		Clinopyroxene
Sample No.		Sh.17	Sh.17
La		1433.15	1494.94
Ce		2846.45	2927.64
Pr
Nd		788.047	742.691
Sm		113.183	101.681
Eu		17.5135	16.6123
Gd		53.6029	53.485
Tb		7.79825	8.47171
Dy		61.5653	66.9285
Ho		8.99028	9.57997
Er		36.3505	36.1071
Tm		3.83575	4.06812
Yb		31.9456	30.2045
Lu		4.23438	4.64748
Y		274.725	290.752
Li		0.784097	1.18514
Be		0	0
B		605.159	615.234
K		0	0
Rb
Sr		166.072	146.229
Cs
Ba		31774.4	32370.7
Nb		7179.96	7728.7
Ta
Zr
Hf		73.742	72.6177
Ti		33542.9	32426.3
Pb		19.4687	24.0757
Th
U
Sc		55.5859	55.8699
V		87.2462	87.1522
Cr		0	0
Trace elements are measured in ppm.
